# Supplementary material for: Human genomic regions with exceptionally high levels of population differentiation identified from 911 whole-genome sequences
Source: Genome Biol. 2014 Jun 30;15(6):R88. doi: 10.1186/gb-2014-15-6-r88 (PMC4197830; doi:10.1186/gb-2014-15-6-r88)
Supplement: Additional file 1 — This file contains supplementary Tables ST1 to ST4. [file gb-2014-15-6-r88-S1.xlsx]

## Sheet: supplementary_table_1
continents	symbol	# of individuals	populations	symbol	# of individuals
Africa	AFR	246	Yoruba in Ibadan, Nigera	YRI	88
			Luhya in Webuye, Kenya	LWK	97
			Americans of African Ancestry in Southwestern United States	ASW	61
Asia	ASN	286	Han Chinese in Bejing, China	CHB	97
			Southern Han Chinese	CHS	100
			Japanese in Tokyo, Japan	JPT	89
Europe	EUR	365	Utah Residents (CEPH) with Northern and Western European ancestry	CEU	85
			Finnish in Finland	FIN	93
			Toscani in Italia	TSI	98
			British in England and Scotland	GBR	89

## Sheet: supplementary_table_2
POPwithHighestDAF	highestDAF	LEV	PAIR	CHR	POS	DDAF	VT	VLENGTH	GeneStart(bp)	GeneEnd(bp)	Strand	EnsemblGeneID	HGNCsymbol	GeneBiotype	MIMMorbidAccession	MIMMorbidDescription	Consequencetotranscript	VariationName	Ancestralallele	Consequencespecificallele
AFR	0.914634	CON	AFR-ASN	13	106835388	0.85869	SNP	1	na	na	na	na	na	na	na	na	na;	rs9519977	A	na
EUR	0.969657	CON	AFR-EUR	1	116935068	0.900551	SNP	1	116915290	116952883	1	ENSG00000163399	ATP1A1	protein_coding	na	na	downstream_gene_variant;intron_variant;	rs10924081	G	A/G
CEU	0.847059	EUR	CEU-GBR	3	146978905	0.262789	INDEL	3	146627472	147088443	-1	ENSG00000243620	na	antisense	na	na	intron_variant;nc_transcript_variant;feature_truncation;intron_variant;nc_transcript_variant;	rs4059271	na	T/G
TSI	0.459184	EUR	GBR-TSI	8	140933740	0.251319	SNP	1	140742586	141468678	-1	ENSG00000167632	TRAPPC9	protein_coding	613192	MENTALRETARDATION,AUTOSOMALRECESSIVE13;MRT13	downstream_gene_variant;intron_variant;nc_transcript_variant;	rs55726039	T	T/C
EUR	0.936675	CON	AFR-EUR	3	5775231	0.830984	SNP	1	na	na	na	na	na	na	na	na	na;	rs1811510	T	na
CHB	0.582474	ASN	CHB-JPT	10	68591682	0.301575	SNP	1	67679719	69455927	-1	ENSG00000183230	CTNNA3	protein_coding	na	na	intron_variant;nc_transcript_variant;	rs10762111	A	T/A
FIN	0.629032	EUR	FIN-TSI	22	50704357	0.368828	SNP	1	50702142	50709196	-1	ENSG00000185386	MAPK11	protein_coding	na	na	downstream_gene_variant;intron_variant;NMD_transcript_variant;upstream_gene_variant;	rs11704249	C	C/T
CHS	0.685	ASN	CHS-JPT	2	235946882	0.263652	INDEL	3	235860617	235964358	1	ENSG00000130147	SH3BP4	protein_coding	na	na	na	na	na	na
GBR	0.674157	EUR	FIN-GBR	1	91200757	0.270931	INDEL	2	na	na	na	na	na	na	na	na	na;	rs76306981	na	na
LWK	0.685567	AFR	ASW-LWK	10	111924518	0.357698	SNP	1	na	na	na	na	na	na	na	na	na;	rs11814770	T	na
CHS	0.87	ASN	CHS-JPT	2	11111183	0.347528	INDEL	3	na	na	na	na	na	na	na	na	na	na	na	na
ASN	0.872378	CON	ASN-EUR	21	43358614	0.731217	SNP	1	43305221	43373999	-1	ENSG00000157617	C2CD2	protein_coding	na	na	intron_variant;nc_transcript_variant;	rs12482015	T	C/A
TSI	0.540816	EUR	FIN-TSI	4	48867222	0.341892	SNP	1	na	na	na	na	na	na	na	na	downstream_gene_variant;	rs12645497	T	T/G
JPT	0.825843	ASN	CHS-JPT	21	42335080	0.320843	SNP	1	na	na	na	na	na	na	na	na	na;	rs7278669	G	na
GBR	0.376404	EUR	GBR-TSI	7	140735183	0.259058	SNP	1	na	na	na	na	na	na	na	na	na;	rs1089259	T	na
YRI	0.818182	AFR	LWK-YRI	14	105544931	0.333646	INDEL	2	na	na	na	na	na	na	na	na	na;	rs34811207	T	na
JPT	0.691011	ASN	CHS-JPT	10	81512832	0.376011	SNP	1	81422844	81546305	-1	ENSG00000226381	na	lincRNA	na	na	intron_variant;nc_transcript_variant;intron_variant;nc_transcript_variant;	rs2753747	na	T/C
ASN	0.979021	CON	AFR-ASN	5	59823791	0.859102	SNP	1	59783540	59843484	1	ENSG00000152931	PART1	lincRNA	na	na	intron_variant;nc_transcript_variant;	rs7712091	T	C/T
TSI	0.908163	EUR	FIN-TSI	1	145756323	0.332894	SNP	1	145726918	145764074	1	ENSG00000174827	PDZK1	protein_coding	na	na	downstream_gene_variant;intron_variant;upstream_gene_variant;downstream_gene_variant;intron_variant;upstream_gene_variant;	rs1284305	na	G/A
YRI	0.568182	AFR	ASW-YRI	10	118795335	0.338674	INDEL	2	118643742	118886097	-1	ENSG00000187164	KIAA1598	protein_coding	na	na	na	na	na	na
GBR	0.5	EUR	GBR-TSI	2	149143093	0.265306	SNP	1	148778580	149275805	1	ENSG00000204406	MBD5	protein_coding	156200	MENTALRETARDATION,AUTOSOMALDOMINANT1;MRD1	intron_variant;nc_transcript_variant;	rs6731266	G	G/T
FIN	0.731183	EUR	FIN-TSI	18	56862988	0.312815	SNP	1	na	na	na	na	na	na	na	na	na;	rs13313699	C	na
YRI	0.534091	AFR	LWK-YRI	6	70154873	0.353679	SNP	1	na	na	na	na	na	na	na	na	na;	rs2479987	C	na
FIN	0.655914	EUR	FIN-GBR	19	16376146	0.268274	SNP	1	na	na	na	na	na	na	na	na	na;	rs2124905	G	na
YRI	0.767045	AFR	LWK-YRI	4	177219032	0.334056	SNP	1	na	na	na	na	na	na	na	na	na;	rs11933873	A	na
EUR	0.972296	CON	AFR-EUR	14	57835368	0.856442	SNP	1	na	na	na	na	na	na	na	na	na;	rs4901773	A	na
ASW	0.418033	AFR	ASW-YRI	21	39283619	0.304396	INDEL	3	38996789	39288749	-1	ENSG00000157542	KCNJ6	protein_coding	na	na	feature_elongation;intron_variant;	rs201484296	na	-/AC
CEU	0.864706	EUR	CEU-FIN	9	43703479	0.278684	SNP	1	43684902	43924049	1	ENSG00000154529	CNTNAP3B	protein_coding	na	na	intron_variant;NMD_transcript_variant;intron_variant;NMD_transcript_variant;	rs28513285	na	A/G
YRI	0.715909	AFR	ASW-YRI	12	132050085	0.33886	SNP	1	na	na	na	na	na	na	na	na	na;	rs6598148	C	na
CEU	0.823529	EUR	CEU-TSI	14	62137662	0.272509	SNP	1	na	na	na	na	na	na	na	na	na;	rs2256205	G	na
ASN	0.839161	CON	AFR-ASN	11	133068485	0.79851	SNP	1	132284871	133402414	-1	ENSG00000183715	OPCML	protein_coding	167000	_OVARIAN_CANCER	intron_variant;nc_transcript_variant;	rs505690	G	A/G
ASN	0.972028	CON	AFR-ASN	22	49504256	0.813491	SNP	1	na	na	na	na	na	na	na	na	na;	rs4823911	C	na
YRI	0.710227	AFR	LWK-YRI	7	34720550	0.308165	INDEL	2	34697851	34917944	1	ENSG00000187258	NPSR1	protein_coding	608584	_ASTHMA-RELATED_TRAITS,_SUSCEPTIBILITY_TO,_2	na	na	na	na
FIN	0.634409	EUR	FIN-GBR	11	87635102	0.29733	SNP	1	na	na	na	na	na	na	na	na	na;	rs650115	A	na
TSI	0.632653	EUR	CEU-TSI	1	84277451	0.262065	SNP	1	84041459	84326706	-1	ENSG00000233008	na	lincRNA	na	na	intron_variant;nc_transcript_variant;	rs12124918	T	T/C
CHB	0.474227	ASN	CHB-CHS	3	122009908	0.269227	SNP	1	na	na	na	na	na	na	na	na	downstream_gene_variant;	rs7646363	C	C/A
FIN	0.612903	EUR	FIN-GBR	2	124102844	0.275825	SNP	1	na	na	na	na	na	na	na	na	na;	rs67339612	T	na
CEU	0.741176	EUR	CEU-FIN	3	36271512	0.29494	SNP	1	na	na	na	na	na	na	na	na	na;	rs1165956	C	na
ASN	0.945804	CON	AFR-ASN	1	76252335	0.909219	SNP	1	76251879	76260764	1	ENSG00000137955	RABGGTB	protein_coding	na	na	intron_variant;nc_transcript_variant;NMD_transcript_variant;upstream_gene_variant;	rs1146635	G	A/G
LWK	0.42268	AFR	LWK-YRI	19	58010958	0.337453	INDEL	4	57999086	58016749	1	ENSG00000268107	na	protein_coding	na	na	downstream_gene_variant;intron_variant;NMD_transcript_variant;upstream_gene_variant;	rs62126210	T	T/C
FIN	0.580645	EUR	CEU-FIN	18	2072021	0.29241	SNP	1	1883525	2240847	-1	ENSG00000263745	na	lincRNA	na	na	intron_variant;nc_transcript_variant;	rs12456551	A	A/T
AFR	0.845528	CON	AFR-EUR	2	130092701	0.7888	SNP	1	na	na	na	na	na	na	na	na	na;	rs1025819	C	na
CEU	0.529412	EUR	CEU-TSI	2	71816602	0.259004	SNP	1	71680852	71913898	1	ENSG00000135636	DYSF	protein_coding	606768	MYOPATHY,DISTAL,WITHANTERIORTIBIALONSET;DMAT	intron_variant;nc_transcript_variant;	rs3811611	C	G/C
FIN	0.55914	EUR	FIN-TSI	17	70997395	0.28363	INDEL	5	70642088	71088851	-1	ENSG00000133195	SLC39A11	protein_coding	na	na	na	na	na	na
LWK	0.654639	AFR	LWK-YRI	2	108397346	0.336457	SNP	1	108370568	108438585	1	ENSG00000232991	na	lincRNA	na	na	intron_variant;nc_transcript_variant;	rs3098623	T	C/T
ASN	0.924825	CON	AFR-ASN	9	91014914	0.845557	SNP	1	91003334	91093609	1	ENSG00000106723	SPIN1	protein_coding	na	na	intron_variant;nc_transcript_variant;	rs7044113	A	T/A
TSI	0.683673	EUR	FIN-TSI	4	187045712	0.2912	SNP	1	187025573	187093821	1	ENSG00000109794	FAM149A	protein_coding	na	na	intron_variant;nc_transcript_variant;intron_variant;nc_transcript_variant;	rs13132790	T	T/C
ASN	0.952797	CON	AFR-ASN	6	126290265	0.910114	SNP	1	126277927	126301387	1	ENSG00000111911	HINT3	protein_coding	na	na	intron_variant;	rs62426379	A	A/G
EUR	0.978892	CON	AFR-EUR	13	105382091	0.84068	SNP	1	na	na	na	na	na	na	na	na	na;	rs11840893	C	na
YRI	0.596591	AFR	ASW-YRI	3	101814628	0.358886	SNP	1	na	na	na	na	na	na	na	na	upstream_gene_variant;	rs6441645	G	A/G
CEU	0.629412	EUR	CEU-TSI	8	78534562	0.277371	SNP	1	na	na	na	na	na	na	na	na	na;	rs13253998	G	na
YRI	0.829545	AFR	ASW-YRI	2	227973892	0.370529	SNP	1	227867427	228028829	-1	ENSG00000081052	COL4A4	protein_coding	203780	_ALPORT_SYNDROME,_AUTOSOMAL_RECESSIVE	intron_variant;	rs73082223	T	T/C
JPT	0.55618	ASN	CHS-JPT	7	140862961	0.31618	SNP	1	140774032	141180180	1	ENSG00000261115	TMEM178B	protein_coding	na	na	intron_variant;nc_transcript_variant;	rs59749560	G	G/A
LWK	0.690722	AFR	LWK-YRI	9	128768131	0.349813	SNP	1	na	na	na	na	na	na	na	na	na;	rs4838306	C	na
LWK	0.762887	AFR	LWK-YRI	6	168641284	0.314023	SNP	1	168630412	168641395	1	ENSG00000228361	na	lincRNA	na	na	nc_transcript_variant;non_coding_exon_variant;upstream_gene_variant;	rs61742934	C	C/T
LWK	0.561856	AFR	LWK-YRI	18	28893511	0.323219	SNP	1	na	na	na	na	na	na	na	na	upstream_gene_variant;	rs2919992	C	G/C
AFR	0.904472	CON	AFR-EUR	4	117107793	0.793654	INDEL	5	116843171	117218316	-1	ENSG00000248173	na	processed_transcript	na	na	na	na	na	na
EUR	0.903694	CON	AFR-EUR	14	62038307	0.846783	SNP	1	62037258	62125414	1	ENSG00000232774	na	protein_coding	na	na	intron_variant;NMD_transcript_variant;upstream_gene_variant;	rs798789	T	T/C
LWK	0.773196	AFR	ASW-LWK	5	62660313	0.355163	SNP	1	na	na	na	na	na	na	na	na	na;	rs10939966	T	na
ASW	0.622951	AFR	ASW-LWK	22	47607389	0.329136	SNP	1	na	na	na	na	na	na	na	na	na;	rs189910155	na	na
JPT	0.780899	ASN	CHB-JPT	8	59686467	0.311827	SNP	1	na	na	na	na	na	na	na	na	na;	rs6983982	G	na
CEU	0.847059	EUR	CEU-FIN	7	76743290	0.320177	SNP	1	76673038	76827943	1	ENSG00000259628	na	processed_transcript	na	na	downstream_gene_variant;intron_variant;nc_transcript_variant;downstream_gene_variant;intron_variant;nc_transcript_variant;	rs71570359	na	G/T
TSI	0.515306	EUR	GBR-TSI	18	76127908	0.273733	INDEL	4	na	na	na	na	na	na	na	na	na	na	na	na
CEU	0.747059	EUR	CEU-FIN	2	11220562	0.284693	SNP	1	na	na	na	na	na	na	na	na	na;	rs6739054	A	na
GBR	0.494382	EUR	GBR-TSI	4	189124541	0.315811	SNP	1	na	na	na	na	na	na	na	na	na;na;	rs34374492	C	na
YRI	0.789773	AFR	ASW-YRI	11	129495547	0.338953	SNP	1	na	na	na	na	na	na	na	na	na;	rs7947051	A	na
ASW	0.672131	AFR	ASW-YRI	1	200115407	0.348268	SNP	1	199996730	200146552	1	ENSG00000116833	NR5A2	protein_coding	na	na	downstream_gene_variant;intron_variant;	rs2816965	A	A/G
GBR	0.578652	EUR	GBR-TSI	12	57205527	0.267427	SNP	1	na	na	na	na	na	na	na	na	na;	rs10783798	G	na
EUR	0.85752	CON	ASN-EUR	7	71689925	0.80682	SNP	1	71244476	71912148	-1	ENSG00000183166	CALN1	protein_coding	na	na	intron_variant;NMD_transcript_variant;	rs71551254	A	A/C
CHB	0.541237	ASN	CHB-CHS	21	48007090	0.266237	INDEL	2	na	na	na	na	na	na	na	na	na	na	na	na
EUR	0.951187	CON	ASN-EUR	1	234342067	0.830558	SNP	1	234040679	234460262	1	ENSG00000183780	SLC35F3	protein_coding	na	na	intron_variant;	rs12036383	A	G/A
FIN	0.537634	EUR	FIN-GBR	16	50284914	0.296061	SNP	1	50280048	50352046	1	ENSG00000121281	ADCY7	protein_coding	na	na	intron_variant;nc_transcript_variant;	rs62028300	G	G/A
ASN	0.951049	CON	AFR-ASN	9	17513107	0.871781	SNP	1	na	na	na	na	na	na	na	na	na;	rs2754307	G	na
GBR	0.550562	EUR	GBR-TSI	2	16339295	0.290358	SNP	1	na	na	na	na	na	na	na	na	na;	rs139411978	G	na
JPT	0.561798	ASN	CHB-JPT	22	48228760	0.262829	SNP	1	48027423	48251349	1	ENSG00000224271	na	lincRNA	na	na	intron_variant;nc_transcript_variant;	rs11090794	C	C/T
TSI	0.596939	EUR	GBR-TSI	11	39780083	0.394692	SNP	1	na	na	na	na	na	na	na	na	na;	rs189303654	G	na
FIN	0.623656	EUR	FIN-GBR	17	70969455	0.264105	INDEL	2	70642088	71088851	-1	ENSG00000133195	SLC39A11	protein_coding	na	na	na	na	na	na
CHS	0.91	ASN	CHB-CHS	3	53760479	0.26567	INDEL	2	53528683	53846490	1	ENSG00000157388	CACNA1D	protein_coding	na	na	na	na	na	na
FIN	0.634409	EUR	FIN-GBR	2	40336210	0.314184	SNP	1	40013593	40482349	1	ENSG00000227028	SLC8A1-AS1	antisense	na	na	downstream_gene_variant;intron_variant;nc_transcript_variant;	rs12619775	T	C/T
GBR	0.685393	EUR	FIN-GBR	19	48481472	0.314426	SNP	1	48471303	48495427	-1	ENSG00000188334	BSPH1	protein_coding	na	na	intron_variant;	rs8106671	C	C/T
ASW	0.778689	AFR	ASW-LWK	17	80094936	0.345699	INDEL	5	80059336	80170706	-1	ENSG00000176155	CCDC57	protein_coding	na	na	na	na	na	na
LWK	0.860825	AFR	ASW-LWK	14	23260024	0.328038	SNP	1	23242431	23299029	-1	ENSG00000155465	SLC7A7	protein_coding	222700	_LYSINURIC_PROTEIN_INTOLERANCE;_LPI	intron_variant;NMD_transcript_variant;	rs28502733	T	T/C
JPT	0.674157	ASN	CHB-JPT	5	18674116	0.308178	SNP	1	na	na	na	na	na	na	na	na	na;	rs149054592	na	na
ASW	0.565574	AFR	ASW-YRI	3	182642927	0.309892	SNP	1	na	na	na	na	na	na	na	na	downstream_gene_variant;	rs57851353	T	G/T
YRI	0.619318	AFR	ASW-YRI	11	23719654	0.36522	SNP	1	na	na	na	na	na	na	na	na	na;	rs12274304	G	na
LWK	0.536082	AFR	LWK-YRI	3	144170700	0.365628	SNP	1	na	na	na	na	na	na	na	na	na;	rs7649861	A	na
JPT	0.58427	ASN	CHS-JPT	2	56583414	0.42927	INDEL	3	56411258	56613308	1	ENSG00000055813	CCDC85A	protein_coding	na	na	na	na	na	na
FIN	0.715054	EUR	FIN-GBR	11	56542928	0.310559	SNP	1	56542737	56543682	-1	ENSG00000181296	OR5G1P	pseudogene	na	na	nc_transcript_variant;non_coding_exon_variant;	rs1943639	A	G/A
ASW	0.418033	AFR	ASW-LWK	3	188693071	0.325249	SNP	1	188665003	189043093	1	ENSG00000188001	TPRG1	protein_coding	na	na	intron_variant;upstream_gene_variant;	rs16863830	C	T/C
FIN	0.682796	EUR	FIN-GBR	4	2674271	0.289537	SNP	1	2626988	2734292	1	ENSG00000125386	FAM193A	protein_coding	na	na	intron_variant;NMD_transcript_variant;	rs17825119	T	G/T
FIN	0.564516	EUR	CEU-FIN	1	76504943	0.311575	SNP	1	na	na	na	na	na	na	na	na	upstream_gene_variant;upstream_gene_variant;	rs11344163	T	T/-
ASN	0.93007	CON	AFR-ASN	5	113074385	0.848769	SNP	1	na	na	na	na	na	na	na	na	na;	rs35791213	A	na
FIN	0.596774	EUR	FIN-GBR	7	150209642	0.259696	INDEL	5	na	na	na	na	na	na	na	na	na	na	na	na
FIN	0.677419	EUR	FIN-TSI	21	23122108	0.366195	SNP	1	23119293	23169735	1	ENSG00000233997	na	lincRNA	na	na	intron_variant;nc_transcript_variant;	rs2826982	T	T/C
TSI	0.586735	EUR	GBR-TSI	3	75685122	0.311454	SNP	1	na	na	na	na	na	na	na	na	na;na;	rs4677567	na	na
CEU	0.764706	EUR	CEU-FIN	10	77661341	0.30234	SNP	1	77191211	78319925	1	ENSG00000148655	C10orf11	protein_coding	na	na	intron_variant;nc_transcript_variant;	rs7075958	T	T/C
FIN	0.548387	EUR	FIN-GBR	12	32349938	0.351758	SNP	1	32259769	32536567	1	ENSG00000151746	BICD1	protein_coding	na	na	intron_variant;NMD_transcript_variant;	rs4931618	T	T/C
ASW	0.721311	AFR	ASW-LWK	9	89381575	0.355332	SNP	1	na	na	na	na	na	na	na	na	na;	rs60778453	A	na
TSI	0.612245	EUR	GBR-TSI	17	59643845	0.280784	SNP	1	na	na	na	na	na	na	na	na	na;	rs12945665	A	na
EUR	0.879947	CON	AFR-EUR	4	177867289	0.806776	SNP	1	na	na	na	na	na	na	na	na	na;	rs2574920	A	na
EUR	0.931398	CON	AFR-EUR	8	16639069	0.787089	SNP	1	16512627	16772553	-1	ENSG00000253496	na	lincRNA	na	na	intron_variant;nc_transcript_variant;	rs4922233	T	T/C
TSI	0.586735	EUR	CEU-TSI	6	168222050	0.251441	SNP	1	na	na	na	na	na	na	na	na	downstream_gene_variant;	rs517411	T	G/T
JPT	0.601124	ASN	CHB-JPT	5	82824748	0.271227	SNP	1	82767284	82878122	1	ENSG00000038427	VCAN	protein_coding	143200	_WAGNER_SYNDROME_1;_WGN1	downstream_gene_variant;intron_variant;nc_transcript_variant;	rs310508	A	A/G
GBR	0.893258	EUR	CEU-GBR	15	38305561	0.257964	INDEL	2	38276967	38354541	1	ENSG00000259225	na	lincRNA	na	na	intron_variant;nc_transcript_variant;	rs74559253	C	C/T
TSI	0.428571	EUR	FIN-TSI	10	126536094	0.304916	SNP	1	na	na	na	na	na	na	na	na	na;	rs79771624	C	na
TSI	0.826531	EUR	GBR-TSI	10	5063728	0.365856	SNP	1	na	na	na	na	na	na	na	na	upstream_gene_variant;upstream_gene_variant;	rs28375324	A	G/A
ASW	0.418033	AFR	ASW-LWK	18	11772203	0.340713	SNP	1	11688955	11885684	1	ENSG00000141404	GNAL	protein_coding	na	na	intron_variant;nc_transcript_variant;	rs8084992	C	T/C
ASN	0.963287	CON	AFR-ASN	2	9551707	0.916539	SNP	1	9543604	9563676	-1	ENSG00000119185	ITGB1BP1	protein_coding	na	na	downstream_gene_variant;intron_variant;nc_transcript_variant;NMD_transcript_variant;upstream_gene_variant;	rs7564165	C	T/C
ASW	0.786885	AFR	ASW-LWK	7	155190740	0.333277	SNP	1	na	na	na	na	na	na	na	na	downstream_gene_variant;upstream_gene_variant;	rs12698188	A	G/A
FIN	0.66129	EUR	CEU-FIN	4	149366293	0.273055	SNP	1	na	na	na	na	na	na	na	na	upstream_gene_variant;	rs9992256	G	G/A
TSI	0.637755	EUR	GBR-TSI	3	4741044	0.261351	INDEL	2	4535032	4889524	1	ENSG00000150995	ITPR1	protein_coding	606658	SPINOCEREBELLARATAXIA15;SCA15	feature_truncation;intron_variant;	rs199980095	na	AC/-
LWK	0.773196	AFR	ASW-LWK	7	4070399	0.346966	SNP	1	3341080	4308632	1	ENSG00000146555	SDK1	protein_coding	na	na	intron_variant;	rs4295561	G	G/A
YRI	0.892045	AFR	ASW-YRI	20	59984746	0.375652	SNP	1	59827559	60512307	1	ENSG00000179242	CDH4	protein_coding	na	na	intron_variant;	rs6061352	G	G/T
ASN	0.935315	CON	AFR-ASN	8	134867790	0.888567	SNP	1	na	na	na	na	na	na	na	na	na;	rs28464972	C	na
ASW	0.622951	AFR	ASW-LWK	20	58309709	0.318827	SNP	1	58152564	58422766	1	ENSG00000087495	PHACTR3	protein_coding	na	na	intron_variant;	rs6015565	G	C/G
YRI	0.647727	AFR	ASW-YRI	7	146195452	0.319858	SNP	1	145813453	148118090	1	ENSG00000174469	CNTNAP2	protein_coding	612100	_AUTISM,_SUSCEPTIBILITY_TO,_15;_AUTS15	intron_variant;	rs6942736	C	C/A
GBR	0.595506	EUR	FIN-GBR	1	11005417	0.278301	SNP	1	na	na	na	na	na	na	na	na	downstream_gene_variant;	rs7521498	C	C/T
CHB	0.628866	ASN	CHB-CHS	7	133483972	0.288866	INDEL	2	132937829	133751342	1	ENSG00000131558	EXOC4	protein_coding	na	na	na	na	na	na
TSI	0.678571	EUR	CEU-TSI	7	126107032	0.278571	SNP	1	126078652	126893348	-1	ENSG00000179603	GRM8	protein_coding	na	na	intron_variant;NMD_transcript_variant;upstream_gene_variant;	rs7807889	T	T/C
YRI	0.579545	AFR	LWK-YRI	11	77645099	0.383669	INDEL	2	77589766	77705724	-1	ENSG00000149262	INTS4	protein_coding	na	na	intron_variant;nc_transcript_variant;NMD_transcript_variant;	rs199568328	A	A/T
ASW	0.754098	AFR	ASW-LWK	12	77576319	0.310799	SNP	1	na	na	na	na	na	na	na	na	na;na;na;	rs35737944	G	na
JPT	0.679775	ASN	CHS-JPT	19	54800742	0.304775	SNP	1	54799854	54809952	-1	ENSG00000170866	LILRA3	protein_coding	na	na	intron_variant;upstream_gene_variant;	rs798898	na	C/T
FIN	0.591398	EUR	CEU-FIN	8	68792883	0.314927	SNP	1	na	na	na	na	na	na	na	na	na;na;	rs6986348	A	na
TSI	0.637755	EUR	CEU-TSI	8	2933542	0.255402	SNP	1	2792992	4852494	-1	ENSG00000183117	CSMD1	protein_coding	na	na	intron_variant;	rs13255045	T	T/C
EUR	0.800792	CON	ASN-EUR	17	79525862	0.706386	SNP	1	79523913	79615495	-1	ENSG00000182446	NPLOC4	protein_coding	na	na	3_prime_UTR_variant;downstream_gene_variant;upstream_gene_variant;	rs3087664	A	A/G
FIN	0.655914	EUR	FIN-GBR	2	54738392	0.341307	SNP	1	54683422	54896812	1	ENSG00000115306	SPTBN1	protein_coding	na	na	downstream_gene_variant;intron_variant;	rs17045941	C	C/G
FIN	0.747312	EUR	FIN-GBR	16	86174129	0.292256	INDEL	3	na	na	na	na	na	na	na	na	na	na	na	na
ASW	0.565574	AFR	ASW-LWK	1	188835473	0.410935	SNP	1	na	na	na	na	na	na	na	na	downstream_gene_variant;	rs1031191	G	T/G
YRI	0.596591	AFR	LWK-YRI	17	77837606	0.313086	SNP	1	na	na	na	na	na	na	na	na	na;	rs141311171	T	na
GBR	0.741573	EUR	FIN-GBR	17	9140091	0.284584	SNP	1	8924859	9147317	1	ENSG00000065320	NTN1	protein_coding	na	na	intron_variant;	rs9909240	G	G/A
TSI	0.372449	EUR	GBR-TSI	4	90085931	0.271325	SNP	1	na	na	na	na	na	na	na	na	na;	rs28412487	C	na
ASW	0.557377	AFR	ASW-YRI	16	54389387	0.341468	SNP	1	na	na	na	na	na	na	na	na	na;	rs11865894	T	na
LWK	0.814433	AFR	ASW-LWK	14	67842880	0.330826	INDEL	3	67826714	67853233	1	ENSG00000134001	EIF2S1	protein_coding	na	na	na	na	na	na
YRI	0.840909	AFR	LWK-YRI	10	15053283	0.325445	SNP	1	15049812	15055672	-1	ENSG00000182531	na	pseudogene	na	na	downstream_gene_variant;intron_variant;nc_transcript_variant;	rs113504821	na	C/T
CEU	0.741176	EUR	CEU-FIN	13	51688783	0.257306	INDEL	3	51656984	51746524	-1	ENSG00000226792	LINC00371	lincRNA	na	na	na	na	na	na
CEU	0.7	EUR	CEU-FIN	14	91964682	0.334409	INDEL	2	91923955	91976898	-1	ENSG00000100796	SMEK1	protein_coding	na	na	intron_variant;NMD_transcript_variant;	rs77263606	A	A/G
GBR	0.505618	EUR	GBR-TSI	9	16900541	0.291332	SNP	1	na	na	na	na	na	na	na	na	na;	rs13295755	C	na
YRI	0.602273	AFR	LWK-YRI	3	197019742	0.256912	SNP	1	196769431	197026171	-1	ENSG00000075711	DLG1	protein_coding	na	na	downstream_gene_variant;intron_variant;nc_transcript_variant;NMD_transcript_variant;	rs1668860	A	G/A
TSI	0.734694	EUR	GBR-TSI	5	58452160	0.296492	SNP	1	58264865	59817947	-1	ENSG00000113448	PDE4D	protein_coding	614613	ACRODYSOSTOSIS2,WITHORWITHOUTHORMONERESISTANCE;ACRDYS2	downstream_gene_variant;feature_elongation;intron_variant;nc_transcript_variant;NMD_transcript_variant;downstream_gene_variant;intron_variant;nc_transcript_variant;NMD_transcript_variant;downstream_gene_variant;feature_truncation;intron_variant;nc_transcript_variant;NMD_transcript_variant;	rs34244304	na	-/TATG
EUR	0.846966	CON	ASN-EUR	10	28398905	0.799763	SNP	1	28339922	28591995	-1	ENSG00000150054	MPP7	protein_coding	na	na	intron_variant;nc_transcript_variant;	rs10826399	G	T/G
CEU	0.505882	EUR	CEU-FIN	2	181566975	0.263947	SNP	1	na	na	na	na	na	na	na	na	na;	rs12475797	A	na
EUR	0.970976	CON	AFR-EUR	4	38803255	0.849025	SNP	1	38792298	38858438	-1	ENSG00000174125	TLR1	protein_coding	613223	_LEPROSY,_SUSCEPTIBILITY_TO,_5;_LPRS5	intron_variant;nc_transcript_variant;	rs4540055	T	A/C
EUR	0.914248	CON	AFR-EUR	2	215975232	0.788232	SNP	1	215796266	216003151	-1	ENSG00000144452	ABCA12	protein_coding	601277	_ICHTHYOSIS,_LAMELLAR,_2;_LI2	intron_variant;	rs10180970	C	C/T
CHB	0.757732	ASN	CHB-CHS	9	13038237	0.272732	SNP	1	na	na	na	na	na	na	na	na	na;	rs10809880	A	na
YRI	0.721591	AFR	LWK-YRI	5	128884268	0.304065	SNP	1	128795958	129074376	1	ENSG00000145808	ADAMTS19	protein_coding	na	na	intron_variant;nc_transcript_variant;	rs151247171	G	T/G
FIN	0.602151	EUR	FIN-GBR	18	1594121	0.304398	SNP	1	1509184	1647098	1	ENSG00000266602	na	lincRNA	na	na	intron_variant;nc_transcript_variant;	rs8094232	A	A/C
EUR	0.970976	CON	AFR-EUR	15	90513342	0.749432	SNP	1	na	na	na	na	na	na	na	na	na;	rs8026536	T	na
FIN	0.666667	EUR	FIN-GBR	13	103855868	0.357678	SNP	1	na	na	na	na	na	na	na	na	na;	rs9518951	T	na
TSI	0.765306	EUR	GBR-TSI	1	167582966	0.327104	SNP	1	na	na	na	na	na	na	na	na	na;	rs146150591	A	na
YRI	0.5625	AFR	ASW-YRI	8	40702611	0.316598	SNP	1	40388109	40755352	-1	ENSG00000165061	ZMAT4	protein_coding	na	na	intron_variant;nc_transcript_variant;NMD_transcript_variant;	rs13248541	T	C/T
ASN	0.947552	CON	AFR-ASN	3	136466599	0.882512	SNP	1	136055077	136471220	-1	ENSG00000118007	STAG1	protein_coding	na	na	intron_variant;NMD_transcript_variant;upstream_gene_variant;	rs6439655	G	A/G
FIN	0.553763	EUR	CEU-FIN	3	106863419	0.300822	SNP	1	106555658	106959488	-1	ENSG00000242759	na	lincRNA	na	na	intron_variant;nc_transcript_variant;	rs6792352	G	G/A
JPT	0.606742	ASN	CHS-JPT	8	17465758	0.306742	INDEL	3	17433942	17501580	1	ENSG00000104213	PDGFRL	protein_coding	114500	_COLORECTAL_CANCER;_CRC	na	na	na	na
EUR	0.915567	CON	ASN-EUR	3	123617073	0.796686	SNP	1	123616152	123680564	-1	ENSG00000175455	CCDC14	protein_coding	na	na	intron_variant;nc_transcript_variant;	rs2682248	A	C/A
EUR	0.844327	CON	ASN-EUR	22	21409774	0.769152	SNP	1	21400249	21418457	1	ENSG00000187905	na	protein_coding	na	na	intron_variant;nc_transcript_variant;upstream_gene_variant;	rs6005418	na	A/G
TSI	0.688776	EUR	FIN-TSI	3	8884319	0.301679	SNP	1	8817088	9005457	-1	ENSG00000070950	RAD18	protein_coding	na	na	downstream_gene_variant;intron_variant;	rs7648677	G	C/G
AFR	0.945122	CON	AFR-ASN	12	71681759	0.868199	INDEL	5	71518865	71835678	-1	ENSG00000127324	TSPAN8	protein_coding	na	na	na	na	na	na
EUR	0.930079	CON	AFR-EUR	16	76523792	0.836583	SNP	1	76311176	76593135	1	ENSG00000152910	CNTNAP4	protein_coding	na	na	intron_variant;nc_transcript_variant;	rs7201030	A	A/G
TSI	0.617347	EUR	FIN-TSI	5	97303178	0.327024	SNP	1	na	na	na	na	na	na	na	na	na;	rs17704837	T	na
CHB	0.608247	ASN	CHB-JPT	16	77765054	0.265551	SNP	1	77756411	77776157	1	ENSG00000140876	NUDT7	protein_coding	na	na	intron_variant;	rs7194039	C	T/C
JPT	0.859551	ASN	CHB-JPT	19	38736485	0.266767	SNP	1	38734675	38783254	1	ENSG00000167642	SPINT2	protein_coding	270420	_DIARRHEA_3,_SECRETORY_SODIUM,_CONGENITAL;_DIAR3	intron_variant;	rs35946591	G	G/T
TSI	0.903061	EUR	GBR-TSI	1	17116355	0.363735	SNP	1	na	na	na	na	na	na	na	na	na;na;	rs2610612	na	na
ASN	0.95979	CON	AFR-ASN	15	101655074	0.819546	SNP	1	na	na	na	na	na	na	na	na	upstream_gene_variant;	rs56240228	C	C/T
ASW	0.827869	AFR	ASW-LWK	4	104689252	0.363951	SNP	1	na	na	na	na	na	na	na	na	na;	rs78106786	T	na
FIN	0.510753	EUR	FIN-GBR	5	169585078	0.280416	INDEL	2	na	na	na	na	na	na	na	na	na	na	na	na
CEU	0.635294	EUR	CEU-GBR	2	87929798	0.275744	SNP	1	na	na	na	na	na	na	na	na	downstream_gene_variant;downstream_gene_variant;	rs4972133	na	T/A
YRI	0.465909	AFR	LWK-YRI	3	82770808	0.337043	SNP	1	na	na	na	na	na	na	na	na	na;	rs4465955	C	na
CHB	0.520619	ASN	CHB-CHS	14	81586133	0.285619	SNP	1	81421333	81612646	1	ENSG00000165409	TSHR	protein_coding	609152	_HYPERTHYROIDISM,_NONAUTOIMMUNE	intron_variant;nc_transcript_variant;	rs12895306	G	G/A
EUR	0.746702	CON	ASN-EUR	4	38798648	0.732716	SNP	1	38792298	38858438	-1	ENSG00000174125	TLR1	protein_coding	613223	_LEPROSY,_SUSCEPTIBILITY_TO,_5;_LPRS5	coding_sequence_variant;downstream_gene_variant;intron_variant;nc_transcript_variant;upstream_gene_variant;downstream_gene_variant;intron_variant;missense_variant;nc_transcript_variant;upstream_gene_variant;downstream_gene_variant;intron_variant;missense_variant;nc_transcript_variant;upstream_gene_variant;	rs5743618	A	C/A
YRI	0.596591	AFR	LWK-YRI	11	118063030	0.302776	SNP	1	na	na	na	na	na	na	na	na	downstream_gene_variant;	rs11216807	C	T/C
CHB	0.737113	ASN	CHB-CHS	17	79129958	0.257113	SNP	1	79091095	79139877	-1	ENSG00000181409	AATK	protein_coding	na	na	intron_variant;nc_transcript_variant;NMD_transcript_variant;	rs62075297	T	T/C
ASW	0.565574	AFR	ASW-LWK	11	35914709	0.333615	SNP	1	na	na	na	na	na	na	na	na	na;	rs604885	A	na
YRI	0.482955	AFR	LWK-YRI	9	5487547	0.338625	SNP	1	na	na	na	na	na	na	na	na	na;	rs7855363	C	na
CEU	0.441176	EUR	CEU-FIN	11	81310874	0.296015	SNP	1	na	na	na	na	na	na	na	na	na;	rs10897848	A	na
FIN	0.526882	EUR	CEU-FIN	13	74312154	0.285705	INDEL	5	74260226	74708394	-1	ENSG00000118922	KLF12	protein_coding	na	na	na	na	na	na
CHB	0.639175	ASN	CHB-JPT	3	149315836	0.268389	SNP	1	149235022	149454501	-1	ENSG00000018408	WWTR1	protein_coding	na	na	intron_variant;	rs56288006	C	T/C
CHB	0.443299	ASN	CHB-JPT	20	61146365	0.27476	SNP	1	61141550	61148733	-1	ENSG00000174403	C20orf166-AS1	antisense	na	na	intron_variant;nc_transcript_variant;upstream_gene_variant;	rs6062276	C	C/T
GBR	0.769663	EUR	FIN-GBR	11	132719567	0.264287	INDEL	2	132284871	133402414	-1	ENSG00000183715	OPCML	protein_coding	167000	OVARIANCANCER	na	na	na	na
FIN	0.489247	EUR	CEU-FIN	6	9765893	0.283365	SNP	1	9596343	10211841	-1	ENSG00000181355	OFCC1	protein_coding	na	na	intron_variant;nc_transcript_variant;NMD_transcript_variant;	rs9383052	T	C/T
ASW	0.729508	AFR	ASW-LWK	15	72588456	0.384147	SNP	1	72559087	72612470	-1	ENSG00000140488	CELF6	protein_coding	na	na	intron_variant;nc_transcript_variant;NMD_transcript_variant;upstream_gene_variant;	rs78510063	A	G/A
TSI	0.704082	EUR	FIN-TSI	13	105490049	0.33849	SNP	1	na	na	na	na	na	na	na	na	na;	rs7320588	T	na
YRI	0.738636	AFR	LWK-YRI	5	38313115	0.336575	SNP	1	38258511	38465123	1	ENSG00000164318	EGFLAM	protein_coding	na	na	intron_variant;NMD_transcript_variant;	rs2367216	A	C/A
CHS	0.54	ASN	CHS-JPT	20	43377683	0.309663	SNP	1	43374421	43379675	1	ENSG00000124249	KCNK15	protein_coding	na	na	downstream_gene_variant;intron_variant;upstream_gene_variant;	rs6073536	T	T/C
CHB	0.634021	ASN	CHB-JPT	14	84011888	0.285706	SNP	1	na	na	na	na	na	na	na	na	na;	rs11621486	G	na
EUR	0.898417	CON	AFR-EUR	5	940762	0.806953	SNP	1	na	na	na	na	na	na	na	na	na;	rs7722739	T	na
EUR	0.974934	CON	AFR-EUR	6	10661262	0.820462	SNP	1	na	na	na	na	na	na	na	na	na;	rs7753116	C	na
ASN	0.933566	CON	AFR-ASN	14	105679055	0.890884	SNP	1	105675623	105781926	-1	ENSG00000185024	BRF1	protein_coding	na	na	downstream_gene_variant;intron_variant;nc_transcript_variant;non_coding_exon_variant;	rs3784230	G	A/G
EUR	0.977573	CON	AFR-EUR	15	34258834	0.851556	SNP	1	34158428	34331377	-1	ENSG00000169857	AVEN	protein_coding	na	na	intron_variant;upstream_gene_variant;	rs600637	C	C/G
CHB	0.623711	ASN	CHB-JPT	8	106509300	0.331577	SNP	1	106330920	106816760	1	ENSG00000169946	ZFPM2	protein_coding	610187	_DIAPHRAGMATIC_HERNIA_3	intron_variant;nc_transcript_variant;	rs60855925	G	G/C
JPT	0.477528	ASN	CHB-JPT	11	10701915	0.271343	SNP	1	10594638	10715535	-1	ENSG00000072952	MRVI1	protein_coding	na	na	intron_variant;nc_transcript_variant;NMD_transcript_variant;	rs12785648	A	A/G
CHS	0.835	ASN	CHS-JPT	7	108478984	0.318146	INDEL	2	na	na	na	na	na	na	na	na	na;	rs77489469	T	na
CHB	0.716495	ASN	CHB-JPT	1	188286071	0.272675	SNP	1	na	na	na	na	na	na	na	na	na;	rs10912312	na	na
YRI	0.727273	AFR	LWK-YRI	8	78855723	0.330366	SNP	1	na	na	na	na	na	na	na	na	na;	rs150105160	T	na
LWK	0.427835	AFR	LWK-YRI	14	57465903	0.308517	SNP	1	57279901	57618895	1	ENSG00000248550	OTX2-AS1	antisense	na	na	intron_variant;nc_transcript_variant;	rs7157479	G	G/T
CEU	0.8	EUR	CEU-FIN	3	118078022	0.289247	INDEL	2	117723666	118276515	-1	ENSG00000243276	na	lincRNA	na	na	na	na	na	na
JPT	0.5	ASN	CHB-JPT	8	500785	0.314433	SNP	1	na	na	na	na	na	na	na	na	na;	rs12545856	A	na
ASN	0.874126	CON	AFR-ASN	7	3927320	0.817215	SNP	1	3341080	4308632	1	ENSG00000146555	SDK1	protein_coding	na	na	intron_variant;	rs1476644	A	A/G
CHS	0.675	ASN	CHS-JPT	11	90965716	0.349157	INDEL	2	na	na	na	na	na	na	na	na	na	na	na	na
CEU	0.888235	EUR	CEU-FIN	7	66789073	0.312966	SNP	1	na	na	na	na	na	na	na	na	downstream_gene_variant;downstream_gene_variant;	rs2604426	C	T/C
JPT	0.578652	ASN	CHS-JPT	1	49176628	0.303652	INDEL	3	48998527	50489585	-1	ENSG00000186094	AGBL4	protein_coding	na	na	na	na	na	na
CHS	0.87	ASN	CHB-CHS	6	79962805	0.328763	SNP	1	na	na	na	na	na	na	na	na	na;	rs4706087	G	na
LWK	0.587629	AFR	ASW-LWK	19	56074189	0.399104	SNP	1	na	na	na	na	na	na	na	na	na;	rs34551970	T	na
FIN	0.677419	EUR	FIN-GBR	8	13089946	0.278543	SNP	1	12940870	13373167	-1	ENSG00000164741	DLC1	protein_coding	na	na	intron_variant;nc_transcript_variant;	rs2583098	G	G/A
JPT	0.662921	ASN	CHS-JPT	5	18672442	0.372921	SNP	1	na	na	na	na	na	na	na	na	na;	rs28837174	na	na
CHS	0.66	ASN	CHS-JPT	15	56824818	0.345393	SNP	1	na	na	na	na	na	na	na	na	na;	rs3858886	G	na
JPT	0.780899	ASN	CHS-JPT	1	38109752	0.345899	SNP	1	na	na	na	na	na	na	na	na	na;	rs7552071	C	na
FIN	0.532258	EUR	FIN-GBR	12	130960905	0.285067	SNP	1	130880682	131200826	-1	ENSG00000060709	RIMBP2	protein_coding	na	na	intron_variant;nc_transcript_variant;	rs12300174	T	C/T
YRI	0.784091	AFR	LWK-YRI	6	39709730	0.443885	SNP	1	na	na	na	na	na	na	na	na	na;	rs307491	T	na
ASN	0.980769	CON	AFR-ASN	5	119745984	0.927924	SNP	1	na	na	na	na	na	na	na	na	na;	rs6862601	C	na
ASW	0.565574	AFR	ASW-LWK	1	188792890	0.416089	SNP	1	na	na	na	na	na	na	na	na	na;	rs73068734	T	na
FIN	0.731183	EUR	CEU-FIN	18	56863838	0.295889	SNP	1	na	na	na	na	na	na	na	na	na;	rs7226973	T	na
FIN	0.774194	EUR	FIN-TSI	10	93415194	0.325214	SNP	1	na	na	na	na	na	na	na	na	na;	rs57690075	G	na
LWK	0.57732	AFR	LWK-YRI	22	46387795	0.287547	SNP	1	na	na	na	na	na	na	na	na	na;	rs62228072	T	na
CEU	0.776471	EUR	CEU-FIN	5	8774918	0.296901	SNP	2	na	na	na	na	na	na	na	na	na;	rs13161052	A	na
CEU	0.576471	EUR	CEU-TSI	2	237701947	0.265246	INDEL	10	na	na	na	na	na	na	na	na	na	na	na	na
ASW	0.565574	AFR	ASW-YRI	22	45549032	0.326937	SNP	1	45529710	45559662	-1	ENSG00000226328	na	lincRNA	na	na	intron_variant;nc_transcript_variant;	rs132828	T	C/T
ASW	0.54918	AFR	ASW-LWK	16	54367963	0.379077	SNP	1	na	na	na	na	na	na	na	na	na;	rs7202735	G	na
GBR	0.623596	EUR	FIN-GBR	1	66058848	0.301015	INDEL	4	65886248	66107242	1	ENSG00000116678	LEPR	protein_coding	na	na	na	na	na	na
TSI	0.734694	EUR	FIN-TSI	1	194393601	0.331468	SNP	1	na	na	na	na	na	na	na	na	na;	rs7548838	T	na
LWK	0.654639	AFR	LWK-YRI	14	53484563	0.359185	SNP	1	na	na	na	na	na	na	na	na	na;	rs944452	C	na
EUR	0.919525	CON	ASN-EUR	6	106297930	0.737707	SNP	1	na	na	na	na	na	na	na	na	na;	rs9398047	T	na
AFR	0.867886	CON	AFR-EUR	20	17603728	0.809839	SNP	1	17594323	17662940	-1	ENSG00000125844	RRBP1	protein_coding	na	na	downstream_gene_variant;intron_variant;nc_transcript_variant;non_coding_exon_variant;upstream_gene_variant;	rs6034866	A	A/G
CHB	0.706186	ASN	CHB-CHS	13	24986230	0.261186	INDEL	2	24982295	25171798	1	ENSG00000243008	na	pseudogene	na	na	na	na	na	na
FIN	0.596774	EUR	FIN-TSI	7	76505546	0.351876	SNP	1	76139745	76648340	1	ENSG00000243566	UPK3B	protein_coding	na	na	intron_variant;	rs7789280	A	A/G
ASW	0.590164	AFR	ASW-YRI	17	64985569	0.340164	SNP	1	64961026	65029514	1	ENSG00000075461	CACNG4	protein_coding	na	na	intron_variant;	rs7209583	G	A/G
TSI	0.535714	EUR	CEU-TSI	10	8813629	0.271008	SNP	1	na	na	na	na	na	na	na	na	na;	rs10795678	T	na
JPT	0.758427	ASN	CHS-JPT	1	176201641	0.268427	SNP	1	na	na	na	na	na	na	na	na	downstream_gene_variant;upstream_gene_variant;	rs12739245	A	G/A
ASN	0.994755	CON	AFR-ASN	12	131798264	0.915487	SNP	1	na	na	na	na	na	na	na	na	na;	rs4540906	C	na
TSI	0.44898	EUR	GBR-TSI	20	22134781	0.25235	INDEL	2	na	na	na	na	na	na	na	na	na	na	na	na
FIN	0.704301	EUR	FIN-TSI	12	68761277	0.347158	SNP	1	68726668	68845443	-1	ENSG00000251301	na	lincRNA	na	na	intron_variant;nc_transcript_variant;	rs1480047	C	C/A
EUR	0.989446	CON	AFR-EUR	16	9225311	0.776031	SNP	1	na	na	na	na	na	na	na	na	na;	rs11863486	C	na
YRI	0.704545	AFR	LWK-YRI	12	99635728	0.323102	SNP	1	99120235	100378432	-1	ENSG00000185046	ANKS1B	protein_coding	na	na	downstream_gene_variant;intron_variant;	rs4762226	T	C/T
LWK	0.742268	AFR	LWK-YRI	2	185529665	0.321813	SNP	1	185463093	185804219	1	ENSG00000170396	ZNF804A	protein_coding	na	na	intron_variant;	rs9288106	G	G/C
FIN	0.61828	EUR	CEU-FIN	20	61193782	0.312397	SNP	1	na	na	na	na	na	na	na	na	na;	rs28654083	C	na
ASW	0.352459	AFR	ASW-YRI	1	59253616	0.329732	SNP	1	59250823	59366668	1	ENSG00000234807	na	lincRNA	na	na	intron_variant;nc_transcript_variant;upstream_gene_variant;	rs3015326	G	G/A
YRI	0.863636	AFR	LWK-YRI	5	119004532	0.301781	SNP	1	na	na	na	na	na	na	na	na	na;na;	rs330222	A	na
TSI	0.647959	EUR	GBR-TSI	21	43951339	0.260319	SNP	1	43916128	44001550	1	ENSG00000160190	SLC37A1	protein_coding	na	na	intron_variant;	rs228044	C	C/T
ASW	0.581967	AFR	ASW-YRI	15	89921239	0.320604	SNP	1	89904810	89939471	1	ENSG00000255571	na	lincRNA	na	na	intron_variant;nc_transcript_variant;upstream_gene_variant;	rs12907298	G	G/A
LWK	0.618557	AFR	ASW-LWK	21	17005736	0.372655	SNP	1	na	na	na	na	na	na	na	na	na;	rs73358892	C	na
YRI	0.772727	AFR	ASW-YRI	9	114754326	0.321908	SNP	1	na	na	na	na	na	na	na	na	downstream_gene_variant;	rs28556925	G	G/A
FIN	0.526882	EUR	FIN-GBR	12	32322171	0.330253	SNP	1	32259769	32536567	1	ENSG00000151746	BICD1	protein_coding	na	na	intron_variant;NMD_transcript_variant;	rs10844145	A	A/G
CHB	0.664948	ASN	CHB-CHS	18	32247638	0.379948	SNP	1	32073254	32471808	1	ENSG00000134769	DTNA	protein_coding	604169	_LEFT_VENTRICULAR_NONCOMPACTION_1;_LVNC1	intron_variant;	rs1240972	G	T/G
FIN	0.510753	EUR	FIN-GBR	1	169576753	0.280416	SNP	1	169558037	169599380	-1	ENSG00000174175	SELP	protein_coding	601367	STROKE,ISCHEMIC	intron_variant;	rs3917750	G	G/T
JPT	0.629213	ASN	CHS-JPT	8	143764879	0.354213	SNP	1	na	na	na	na	na	na	na	na	downstream_gene_variant;upstream_gene_variant;	rs2976398	G	G/C
TSI	0.586735	EUR	FIN-TSI	2	175197826	0.334047	SNP	1	na	na	na	na	na	na	na	na	downstream_gene_variant;upstream_gene_variant;	rs67512044	A	C/A
TSI	0.505102	EUR	FIN-TSI	18	28627638	0.290048	SNP	1	na	na	na	na	na	na	na	na	upstream_gene_variant;	rs1658096	C	C/T
TSI	0.566327	EUR	CEU-TSI	12	70680139	0.254562	INDEL	4	70636774	70748773	1	ENSG00000111596	CNOT2	protein_coding	na	na	intron_variant;nc_transcript_variant;NMD_transcript_variant;	rs200962521	A	A/C
ASW	0.745902	AFR	ASW-LWK	4	34296880	0.318067	INDEL	2	na	na	na	na	na	na	na	na	na	na	na	na
ASN	0.97028	CON	AFR-ASN	13	75978839	0.903207	SNP	1	75858808	76056250	-1	ENSG00000136111	TBC1D4	protein_coding	na	na	intron_variant;	rs4280128	A	A/G
CHB	0.680412	ASN	CHB-CHS	11	3919141	0.305412	SNP	1	3875757	4114439	1	ENSG00000167323	STIM1	protein_coding	612783	_IMMUNE_DYSFUNCTION_WITH_T-CELL_INACTIVATION_DUE_TO_CALCIUM_ENTRY_DEFECT	intron_variant;	rs7936959	T	C/T
CHB	0.43299	ASN	CHB-CHS	3	153224558	0.28299	SNP	1	153102898	153697975	-1	ENSG00000240456	na	lincRNA	na	na	downstream_gene_variant;intron_variant;nc_transcript_variant;	rs7427054	C	T/C
ASW	0.434426	AFR	ASW-YRI	2	129236180	0.32079	SNP	1	na	na	na	na	na	na	na	na	na;	rs2011490	T	na
CHB	0.613402	ASN	CHB-JPT	5	172171270	0.259469	SNP	1	na	na	na	na	na	na	na	na	na;	rs6862893	G	na
LWK	0.659794	AFR	ASW-LWK	3	130196527	0.331925	SNP	1	130064359	130203688	1	ENSG00000172752	COL6A5	protein_coding	na	na	downstream_gene_variant;intron_variant;NMD_transcript_variant;	rs819092	A	C/T
TSI	0.469388	EUR	FIN-TSI	5	68437911	0.308097	SNP	1	na	na	na	na	na	na	na	na	na;na;	rs389779	A	na
JPT	0.488764	ASN	CHB-JPT	7	134452557	0.33928	SNP	1	134429003	134655479	1	ENSG00000122786	CALD1	protein_coding	na	na	intron_variant;	rs77943343	C	C/T
AFR	0.823171	CON	AFR-ASN	2	241003667	0.823171	SNP	1	na	na	na	na	na	na	na	na	na;	rs2196871	A	na
GBR	0.735955	EUR	GBR-TSI	2	136608646	0.633914	SNP	1	136597196	136633996	-1	ENSG00000076003	MCM6	protein_coding	223100	LACTOSEINTOLERANCE,ADULTTYPE	intron_variant;nc_transcript_variant;intron_variant;nc_transcript_variant;	rs4988235	G	G/A
LWK	0.783505	AFR	ASW-LWK	5	24467171	0.349079	SNP	1	na	na	na	na	na	na	na	na	na;	rs10060333	C	na
ASN	0.996503	CON	ASN-EUR	9	7385490	0.839511	SNP	1	na	na	na	na	na	na	na	na	na;	rs2148360	T	na
CEU	0.629412	EUR	CEU-TSI	1	172293797	0.251861	SNP	1	171810621	172387606	1	ENSG00000197959	DNM3	protein_coding	na	na	intron_variant;	rs10797965	T	C/T
FIN	0.548387	EUR	FIN-TSI	12	113581732	0.318795	SNP	1	na	na	na	na	na	na	na	na	na;	rs6489892	G	na
EUR	0.903694	CON	ASN-EUR	9	91197271	0.795302	SNP	1	91150016	91199189	1	ENSG00000130045	NXNL2	protein_coding	na	na	intron_variant;nc_transcript_variant;	rs28513342	na	C/T
YRI	0.710227	AFR	LWK-YRI	18	53559303	0.339093	SNP	1	53548919	53587430	-1	ENSG00000260930	na	lincRNA	na	na	intron_variant;nc_transcript_variant;upstream_gene_variant;	rs7227768	T	A/T
FIN	0.655914	EUR	CEU-FIN	15	50612659	0.338267	SNP	1	50569389	50647605	-1	ENSG00000104064	GABPB1	protein_coding	na	na	intron_variant;feature_elongation;intron_variant;	rs1972701	C	A/C
EUR	0.98285	CON	AFR-EUR	17	58610478	0.866996	SNP	1	58603654	58628159	1	ENSG00000259349	na	antisense	na	na	intron_variant;nc_transcript_variant;	rs1197095	C	T/C
CEU	0.982353	EUR	CEU-FIN	3	195415417	0.278052	SNP	1	195384933	195460422	1	ENSG00000242086	na	lincRNA	na	na	downstream_gene_variant;intron_variant;nc_transcript_variant;non_coding_exon_variant;upstream_gene_variant;downstream_gene_variant;intron_variant;nc_transcript_variant;non_coding_exon_variant;upstream_gene_variant;	rs11853	A	C/T
TSI	0.494898	EUR	FIN-TSI	13	69099501	0.322855	SNP	1	na	na	na	na	na	na	na	na	na;	rs12428942	C	na
ASN	0.898601	CON	ASN-EUR	11	307948	0.742929	SNP	1	307631	315272	1	ENSG00000185201	IFITM2	protein_coding	na	na	downstream_gene_variant;intron_variant;upstream_gene_variant;	rs4584560	na	C/T
EUR	0.92876	CON	AFR-EUR	12	85798728	0.837296	SNP	1	na	na	na	na	na	na	na	na	na;	rs2012472	G	na
EUR	0.746702	CON	ASN-EUR	3	195898566	0.716982	SNP	1	na	na	na	na	na	na	na	na	na;	rs13327635	G	na
CEU	0.958824	EUR	CEU-GBR	9	41909186	0.279048	SNP	1	na	na	na	na	na	na	na	na	na;na;na;	rs7035498	na	na
ASN	0.973776	CON	AFR-ASN	4	169973916	0.882313	SNP	1	na	na	na	na	na	na	na	na	na;	rs898003	C	na
ASW	0.459016	AFR	ASW-LWK	8	20820664	0.33015	SNP	1	20811523	20826415	1	ENSG00000254026	na	lincRNA	na	na	downstream_gene_variant;intron_variant;nc_transcript_variant;	rs496494	C	C/A
ASW	0.729508	AFR	ASW-YRI	20	9756240	0.314735	SNP	1	9518036	9819689	-1	ENSG00000101349	PAK7	protein_coding	na	na	intron_variant;	rs2327226	A	A/G
ASN	0.917832	CON	ASN-EUR	5	153176578	0.748967	SNP	1	152869175	153193240	1	ENSG00000155511	GRIA1	protein_coding	na	na	intron_variant;	rs1551765	G	G/A
CHB	0.680412	ASN	CHB-JPT	21	33777560	0.275918	SNP	1	na	na	na	na	na	na	na	na	na;	rs8132233	A	na
JPT	0.567416	ASN	CHS-JPT	3	124658683	0.277416	INDEL	2	124624289	124672663	-1	ENSG00000173702	MUC13	protein_coding	na	na	na	na	na	na
FIN	0.817204	EUR	FIN-TSI	6	9416386	0.312102	SNP	1	na	na	na	na	na	na	na	na	na;	rs9470373	G	na
TSI	0.571429	EUR	CEU-TSI	3	24789019	0.277311	SNP	1	24729410	25215796	1	ENSG00000237838	na	lincRNA	na	na	intron_variant;nc_transcript_variant;	rs9815301	C	A/C
EUR	0.858839	CON	AFR-EUR	22	46771921	0.751115	SNP	1	46756731	46933067	-1	ENSG00000075275	CELSR1	protein_coding	182940	_NEURAL_TUBE_DEFECTS	intron_variant;nc_transcript_variant;	rs6007892	C	T/C
JPT	0.758427	ASN	CHB-JPT	5	132345017	0.294509	SNP	1	132332677	132362296	-1	ENSG00000155329	ZCCHC10	protein_coding	na	na	intron_variant;nc_transcript_variant;	rs7725601	A	C/A
CHB	0.402062	ASN	CHB-CHS	3	469291	0.272062	INDEL	3	na	na	na	na	na	na	na	na	na	na	na	na
LWK	0.690722	AFR	ASW-LWK	10	95346879	0.330066	SNP	1	95326422	95349829	1	ENSG00000186188	O3FAR1	protein_coding	607514	_BODY_MASS_INDEX_QUANTITATIVE_TRAIT_LOCUS_10;_BMIQ10	downstream_gene_variant;intron_variant;	rs11187538	C	C/G
CEU	0.511765	EUR	CEU-FIN	16	85397790	0.275206	SNP	1	na	na	na	na	na	na	na	na	downstream_gene_variant;	rs8057146	C	C/T
CHB	0.587629	ASN	CHB-CHS	3	64970429	0.257629	INDEL	3	64670585	64997143	1	ENSG00000241684	ADAMTS9-AS2	lincRNA	na	na	na	na	na	na
FIN	0.682796	EUR	FIN-GBR	20	9021020	0.351335	SNP	1	na	na	na	na	na	na	na	na	na;	rs6118441	C	na
CEU	0.576471	EUR	CEU-TSI	6	31388175	0.27545	INDEL	2	31368479	31445283	1	ENSG00000206337	HCP5	processed_transcript	na	na	na	na	na	na
AFR	0.890244	CON	AFR-ASN	19	3571446	0.888496	SNP	1	3538259	3574288	-1	ENSG00000161091	MFSD12	protein_coding	na	na	downstream_gene_variant;intron_variant;nc_transcript_variant;NMD_transcript_variant;upstream_gene_variant;	rs11085023	A	G/A
EUR	0.816623	CON	ASN-EUR	3	10297294	0.790399	INDEL	2	10289707	10327480	1	ENSG00000157014	TATDN2	protein_coding	na	na	na	na	na	na
CHS	0.765	ASN	CHB-CHS	8	81833248	0.295928	INDEL	2	na	na	na	na	na	na	na	na	na;	rs35586725	na	na
GBR	0.567416	EUR	FIN-GBR	2	211765309	0.293222	SNP	1	na	na	na	na	na	na	na	na	na;	rs4520972	C	na
JPT	0.769663	ASN	CHB-JPT	3	1449872	0.269663	SNP	1	na	na	na	na	na	na	na	na	downstream_gene_variant;	rs155864	C	A/C
JPT	0.634831	ASN	CHB-JPT	11	133531655	0.423491	SNP	1	na	na	na	na	na	na	na	na	na;	rs11223548	C	na
EUR	0.923483	CON	ASN-EUR	3	64315031	0.729427	SNP	1	64079543	64431152	-1	ENSG00000163637	PRICKLE2	protein_coding	613832	_EPILEPSY,_PROGRESSIVE_MYOCLONIC_5;_EPM5	intron_variant;	rs2887976	A	G/A
ASN	0.97028	CON	AFR-ASN	2	53181448	0.891011	SNP	1	na	na	na	na	na	na	na	na	na;	rs6754888	A	na
YRI	0.568182	AFR	LWK-YRI	21	48007090	0.294986	INDEL	2	na	na	na	na	na	na	na	na	na	na	na	na
LWK	0.510309	AFR	ASW-LWK	7	158985693	0.272604	SNP	1	na	na	na	na	na	na	na	na	na;	rs2109988	A	na
FIN	0.688172	EUR	FIN-TSI	19	56371674	0.315723	SNP	1	56347944	56393220	1	ENSG00000160505	NLRP4	protein_coding	na	na	downstream_gene_variant;intron_variant;	rs2868047	G	A/G
TSI	0.596939	EUR	FIN-TSI	1	235054637	0.311993	SNP	1	na	na	na	na	na	na	na	na	na;	rs7553292	C	na
ASN	0.97028	CON	AFR-ASN	1	185735913	0.836133	SNP	1	185703683	186160085	1	ENSG00000143341	HMCN1	protein_coding	603075	_MACULAR_DEGENERATION,_AGE-RELATED,_1;_ARMD1	intron_variant;	rs2220128	A	G/A
CEU	0.652941	EUR	CEU-FIN	19	56011091	0.28735	SNP	1	55999771	56030465	1	ENSG00000179954	SSC5D	protein_coding	na	na	intron_variant;	rs4801314	na	G/A
JPT	0.488764	ASN	CHS-JPT	11	21854705	0.358764	INDEL	3	na	na	na	na	na	na	na	na	na	na	na	na
ASN	0.835664	CON	ASN-EUR	6	155741637	0.780255	SNP	1	155716504	155777037	-1	ENSG00000074771	NOX3	protein_coding	na	na	intron_variant;	rs9322523	T	T/C
ASN	0.928322	CON	AFR-ASN	10	3008619	0.824663	SNP	1	na	na	na	na	na	na	na	na	na;	rs4423101	G	na
CEU	0.611765	EUR	CEU-GBR	10	75474608	0.269068	INDEL	3	75434053	75490272	-1	ENSG00000242288	na	processed_transcript	na	na	na	na	na	na
EUR	0.898417	CON	ASN-EUR	13	72959709	0.770795	INDEL	2	na	na	na	na	na	na	na	na	na	na	na	na
EUR	0.922164	CON	AFR-EUR	7	28949299	0.779887	SNP	1	na	na	na	na	na	na	na	na	na;	rs221111	A	na
LWK	0.731959	AFR	ASW-LWK	6	1512498	0.363106	SNP	1	na	na	na	na	na	na	na	na	downstream_gene_variant;	rs4512272	G	G/A
CHS	0.4	ASN	CHB-CHS	14	106330845	0.384536	SV	23568	106330797	106330845	-1	ENSG00000242887	IGHJ3	IG_J_gene	na	na	downstream_gene_variant;initiator_codon_variant;upstream_gene_variant;	TMP_ESP_14_106330845	C	C/T
EUR	0.912929	CON	AFR-EUR	2	72368190	0.841791	SNP	1	72356367	72375167	-1	ENSG00000003137	CYP26B1	protein_coding	614416	_RADIOHUMERAL_FUSIONS_WITH_OTHER_SKELETAL_AND_CRANIOFACIAL_ANOMALIES;	intron_variant;	rs3768641	G	C/G
LWK	0.716495	AFR	ASW-LWK	15	100283753	0.380429	SNP	1	na	na	na	na	na	na	na	na	na;	rs11853793	G	na
FIN	0.639785	EUR	FIN-TSI	5	175279441	0.348969	SNP	1	175223313	175311023	1	ENSG00000145920	CPLX2	protein_coding	na	na	intron_variant;	rs4868539	G	G/A
TSI	0.765306	EUR	CEU-TSI	14	106730237	0.253541	SNP	1	na	na	na	na	na	na	na	na	downstream_gene_variant;upstream_gene_variant;downstream_gene_variant;upstream_gene_variant;	rs35447590	na	G/-
CEU	0.605882	EUR	CEU-TSI	16	88727519	0.284454	SNP	1	88718343	88729569	-1	ENSG00000167508	MVD	protein_coding	na	na	downstream_gene_variant;intron_variant;nc_transcript_variant;NMD_transcript_variant;upstream_gene_variant;	rs4782395	T	T/C
ASW	0.704918	AFR	ASW-LWK	8	115742020	0.323475	INDEL	3	na	na	na	na	na	na	na	na	na;	rs201651931	na	na
FIN	0.731183	EUR	FIN-GBR	7	1791770	0.309834	SNP	1	na	na	na	na	na	na	na	na	downstream_gene_variant;	rs11979306	A	T/A
ASW	0.672131	AFR	ASW-YRI	9	25019494	0.353949	SNP	1	na	na	na	na	na	na	na	na	na;	rs6475832	A	na
CHB	0.546392	ASN	CHB-JPT	12	100781022	0.310437	SNP	1	100750857	100815808	1	ENSG00000179520	SLC17A8	protein_coding	605583	_DEAFNESS,_AUTOSOMAL_DOMINANT_25;_DFNA25	intron_variant;	rs10778052	T	T/C
CEU	0.688235	EUR	CEU-TSI	8	27418443	0.280072	SNP	1	27417791	27446590	1	ENSG00000234770	GULOP	pseudogene	na	na	intron_variant;nc_transcript_variant;	rs2640722	G	G/C
EUR	0.937995	CON	AFR-EUR	10	31786137	0.842466	SNP	1	31607424	31818742	1	ENSG00000148516	ZEB1	protein_coding	613270	_CORNEAL_DYSTROPHY,_FUCHS_ENDOTHELIAL,_6;_FECD6	intron_variant;	rs1735679	T	T/A
ASW	0.614754	AFR	ASW-YRI	11	21476830	0.35339	SNP	1	20691117	21597227	1	ENSG00000165973	NELL1	protein_coding	na	na	intron_variant;nc_transcript_variant;	rs10833536	T	T/A
YRI	0.568182	AFR	LWK-YRI	20	42501897	0.387769	SNP	1	na	na	na	na	na	na	na	na	na;na;	rs4812748	A	na
CEU	0.805882	EUR	CEU-FIN	7	8339980	0.289753	SNP	1	8301894	8384146	1	ENSG00000229970	na	lincRNA	na	na	intron_variant;nc_transcript_variant;upstream_gene_variant;	rs77886324	T	C/T
FIN	0.478495	EUR	FIN-GBR	8	106115172	0.270629	SNP	1	105602961	106431488	1	ENSG00000253350	na	protein_coding	na	na	intron_variant;NMD_transcript_variant;	rs7819593	T	T/C
YRI	0.710227	AFR	LWK-YRI	16	78727489	0.328784	SNP	1	78133310	79246564	1	ENSG00000186153	WWOX	protein_coding	133239	_ESOPHAGEAL_CANCER	intron_variant;NMD_transcript_variant;	rs7359487	T	T/A
JPT	0.629213	ASN	CHB-JPT	3	162214853	0.268389	SNP	1	na	na	na	na	na	na	na	na	na;	rs11923869	G	na
CEU	0.794118	EUR	CEU-FIN	2	225843666	0.30487	INDEL	6	225629807	225907162	-1	ENSG00000135905	DOCK10	protein_coding	na	na	na	na	na	na
CEU	0.8	EUR	CEU-GBR	5	34393110	0.294382	INDEL	5	na	na	na	na	na	na	na	na	na	na	na	na
CHS	0.665	ASN	CHS-JPT	6	40372808	0.361629	SNP	1	40359325	40555204	-1	ENSG00000156564	LRFN2	protein_coding	na	na	intron_variant;upstream_gene_variant;	rs2436719	G	G/C
CEU	0.747059	EUR	CEU-FIN	13	109846008	0.279317	SNP	1	109248500	109860355	1	ENSG00000041515	MYO16	protein_coding	na	na	intron_variant;nc_transcript_variant;	rs1010172	G	A/G
ASN	0.97028	CON	AFR-ASN	5	153546900	0.917434	SNP	1	153418466	153600038	1	ENSG00000037749	MFAP3	protein_coding	na	na	intron_variant;nc_transcript_variant;	rs7707628	C	T/C
YRI	0.698864	AFR	LWK-YRI	1	23795181	0.296802	SNP	1	23755056	23810685	-1	ENSG00000088280	ASAP3	protein_coding	na	na	intron_variant;nc_transcript_variant;NMD_transcript_variant;	rs61778886	C	G/C
TSI	0.637755	EUR	GBR-TSI	10	96900824	0.255733	SNP	1	na	na	na	na	na	na	na	na	downstream_gene_variant;	rs9420647	G	G/A
YRI	0.625	AFR	LWK-YRI	3	168942339	0.305412	SNP	1	168801287	169381406	-1	ENSG00000085276	MECOM	protein_coding	na	na	intron_variant;nc_transcript_variant;	rs6797224	T	T/C
YRI	0.744318	AFR	ASW-YRI	4	21724650	0.309892	SNP	1	20730239	21950422	-1	ENSG00000185774	KCNIP4	protein_coding	na	na	downstream_gene_variant;intron_variant;NMD_transcript_variant;	rs28379124	C	C/A
LWK	0.438144	AFR	ASW-LWK	18	47868712	0.339784	SNP	1	na	na	na	na	na	na	na	na	na;	rs144871927	A	na
EUR	0.996042	CON	ASN-EUR	15	48426484	0.982056	SNP	1	48413169	48434869	1	ENSG00000188467	SLC24A5	protein_coding	113750	_SKIN/HAIR/EYE_PIGMENTATION,_VARIATION_IN,_4;_SHEP4	coding_sequence_variant;nc_transcript_variant;non_coding_exon_variant;missense_variant;nc_transcript_variant;non_coding_exon_variant;	rs1426654	G	A/G
ASN	0.93007	CON	ASN-EUR	17	70381411	0.779674	SNP	1	70319264	70636611	-1	ENSG00000227036	LINC00511	lincRNA	na	na	intron_variant;nc_transcript_variant;upstream_gene_variant;	rs55979444	C	C/T
EUR	0.902375	CON	ASN-EUR	12	112800786	0.764263	SNP	1	112597992	112819896	-1	ENSG00000173064	HECTD4	protein_coding	na	na	intron_variant;	rs2158226	G	A/G
CHS	0.785	ASN	CHS-JPT	6	29885081	0.402978	INDEL	2	na	na	na	na	na	na	na	na	na	na	na	na
ASN	0.998252	CON	AFR-ASN	16	71473836	0.876301	SNP	1	na	na	na	na	na	na	na	na	downstream_gene_variant;	rs7197127	G	G/A
TSI	0.69898	EUR	GBR-TSI	8	40907713	0.288867	INDEL	2	na	na	na	na	na	na	na	na	na	na	na	na
FIN	0.672043	EUR	CEU-FIN	5	31380313	0.319102	SNP	1	na	na	na	na	na	na	na	na	na;	rs162863	G	na
YRI	0.772727	AFR	ASW-YRI	1	244438465	0.313711	INDEL	3	na	na	na	na	na	na	na	na	na	na	na	na
TSI	0.821429	EUR	FIN-TSI	2	18004282	0.353687	INDEL	4	na	na	na	na	na	na	na	na	na	na	na	na
ASW	0.696721	AFR	ASW-LWK	10	17567062	0.356515	SNP	1	na	na	na	na	na	na	na	na	na;	rs6602200	T	na
CEU	0.670588	EUR	CEU-GBR	5	177227601	0.254858	SNP	1	na	na	na	na	na	na	na	na	downstream_gene_variant;	rs111235090	na	G/T
ASW	0.819672	AFR	ASW-LWK	2	242532988	0.340291	INDEL	2	242523820	242576864	-1	ENSG00000176946	THAP4	protein_coding	na	na	na	na	na	na
YRI	0.789773	AFR	ASW-YRI	11	133934517	0.338953	SNP	1	na	na	na	na	na	na	na	na	upstream_gene_variant;	rs61454082	A	A/C
CHB	0.582474	ASN	CHB-JPT	18	52863108	0.256632	SNP	1	na	na	na	na	na	na	na	na	na;	rs1970671	C	na
CEU	0.447059	EUR	CEU-TSI	5	155237293	0.253181	SNP	1	na	na	na	na	na	na	na	na	na;	rs10515729	G	na
AFR	0.95122	CON	AFR-ASN	6	170726326	0.844576	SNP	1	170723227	170728413	1	ENSG00000261003	na	sense_overlapping	na	na	nc_transcript_variant;non_coding_exon_variant;	rs760496	T	T/C
ASN	0.895105	CON	ASN-EUR	8	12720349	0.808034	SNP	1	na	na	na	na	na	na	na	na	na;	rs11778591	A	na
FIN	0.456989	EUR	FIN-TSI	2	116416918	0.33454	SNP	1	115199876	116603328	1	ENSG00000175497	DPP10	protein_coding	600807	ASTHMA,SUSCEPTIBILITYTO	intron_variant;nc_transcript_variant;NMD_transcript_variant;	rs72828506	C	C/G
AFR	0.829268	CON	AFR-ASN	20	62886286	0.740107	INDEL	4	na	na	na	na	na	na	na	na	na	na	na	na
ASN	0.921329	CON	AFR-ASN	6	14716037	0.860353	SNP	1	na	na	na	na	na	na	na	na	na;	rs1267495	C	na
TSI	0.77551	EUR	FIN-TSI	14	97145370	0.340026	SNP	1	na	na	na	na	na	na	na	na	na;	rs11621261	G	na
LWK	0.479381	AFR	LWK-YRI	15	42754821	0.303245	SNP	1	42705021	42783321	-1	ENSG00000103994	ZFP106	protein_coding	na	na	intron_variant;	rs2412715	C	C/T
ASN	0.851399	CON	ASN-EUR	11	134613171	0.76037	SNP	1	134605490	134633704	1	ENSG00000251226	na	lincRNA	na	na	intron_variant;nc_transcript_variant;	rs7934611	C	C/T
GBR	0.432584	EUR	FIN-GBR	2	174362101	0.287423	SNP	1	na	na	na	na	na	na	na	na	na;	rs66548589	T	na
JPT	0.651685	ASN	CHB-JPT	2	200116936	0.280551	SNP	1	na	na	na	na	na	na	na	na	na;	rs260751	A	na
FIN	0.634409	EUR	FIN-TSI	6	112662232	0.364	SNP	1	112557460	112671296	1	ENSG00000226440	na	antisense	na	na	intron_variant;nc_transcript_variant;	rs1539402	T	T/C
FIN	0.629032	EUR	CEU-FIN	1	120044177	0.276091	SNP	1	na	na	na	na	na	na	na	na	upstream_gene_variant;	rs76883715	C	C/A
ASW	0.606557	AFR	ASW-LWK	12	52509242	0.384908	SNP	1	na	na	na	na	na	na	na	na	downstream_gene_variant;upstream_gene_variant;	rs12319313	A	C/A
AFR	0.863821	CON	AFR-EUR	5	178626609	0.863821	SNP	1	178537852	178772431	-1	ENSG00000087116	ADAMTS2	protein_coding	225410	_EHLERS-DANLOS_SYNDROME,_TYPE_VII,_AUTOSOMAL_RECESSIVE	intron_variant;	rs6869589	G	G/C
ASN	0.783217	CON	ASN-EUR	1	167113308	0.741	SNP	1	na	na	na	na	na	na	na	na	na;	rs10918640	C	na
ASN	0.921329	CON	AFR-ASN	16	48375777	0.909134	SNP	1	48278207	48397033	1	ENSG00000102910	LONP2	protein_coding	na	na	intron_variant;NMD_transcript_variant;	rs6500380	G	A/G
FIN	0.55914	EUR	CEU-FIN	5	82148701	0.288552	SNP	1	na	na	na	na	na	na	na	na	na;	rs28371416	C	na
TSI	0.918367	EUR	FIN-TSI	14	19696174	0.375357	SNP	1	19687688	19887497	-1	ENSG00000257898	na	lincRNA	na	na	downstream_gene_variant;intron_variant;nc_transcript_variant;	rs3001814	A	G/A
YRI	0.471591	AFR	LWK-YRI	12	129948530	0.342725	SNP	1	129556270	130388211	-1	ENSG00000151952	TMEM132D	protein_coding	na	na	intron_variant;intron_variant;	rs10847882	T	C/T
JPT	0.629213	ASN	CHB-JPT	4	82683000	0.278698	SNP	1	82380633	82965397	-1	ENSG00000251331	na	processed_transcript	na	na	intron_variant;nc_transcript_variant;	rs12640464	C	C/T
CHS	0.915	ASN	CHS-JPT	6	95989073	0.323989	SNP	3	na	na	na	na	na	na	na	na	na;	rs7451410	G	na
EUR	0.898417	CON	ASN-EUR	11	44713928	0.774291	SNP	1	na	na	na	na	na	na	na	na	downstream_gene_variant;	rs11605105	T	T/G
FIN	0.532258	EUR	FIN-GBR	6	57915133	0.290685	SNP	1	na	na	na	na	na	na	na	na	na;	rs6459312	T	na
ASW	0.672131	AFR	ASW-YRI	5	36179044	0.314177	SNP	1	36152091	36184421	1	ENSG00000145604	SKP2	protein_coding	na	na	intron_variant;NMD_transcript_variant;	rs3804439	C	T/C
ASW	0.52459	AFR	ASW-YRI	8	89755878	0.325727	SNP	1	na	na	na	na	na	na	na	na	na;	rs6995796	C	na
FIN	0.473118	EUR	FIN-GBR	10	74200909	0.304579	SNP	1	74127098	74385899	-1	ENSG00000107745	MICU1	protein_coding	na	na	intron_variant;nc_transcript_variant;NMD_transcript_variant;	rs11000298	A	A/G
ASW	0.614754	AFR	ASW-YRI	2	66085583	0.307936	SNP	1	65663864	66126649	1	ENSG00000204929	na	lincRNA	na	na	na;	rs6745804	A	na
CHS	0.645	ASN	CHS-JPT	3	187677380	0.291067	SNP	1	187676563	187694195	-1	ENSG00000224187	na	lincRNA	na	na	intron_variant;nc_transcript_variant;	rs522833	C	C/G
ASW	0.803279	AFR	ASW-LWK	2	173088472	0.339361	SNP	1	na	na	na	na	na	na	na	na	na;	rs10195587	A	na
CHS	0.41	ASN	CHB-CHS	17	21513109	0.317216	INDEL	3	na	na	na	na	na	na	na	na	na	na	na	na
CEU	0.664706	EUR	CEU-GBR	1	149583516	0.282683	SNP	1	149576161	149651107	1	ENSG00000232151	na	processed_transcript	na	na	downstream_gene_variant;intron_variant;nc_transcript_variant;downstream_gene_variant;intron_variant;nc_transcript_variant;downstream_gene_variant;intron_variant;nc_transcript_variant;	rs71622645	na	A/T
ASN	0.879371	CON	AFR-ASN	10	55888559	0.865143	SNP	1	55562531	57387702	-1	ENSG00000150275	PCDH15	protein_coding	609533	_DEAFNESS,_AUTOSOMAL_RECESSIVE_23;_DFNB23	intron_variant;nc_transcript_variant;NMD_transcript_variant;	rs12782364	A	A/T
CHB	0.824742	ASN	CHB-JPT	16	435529	0.33036	SNP	1	432097	442960	1	ENSG00000236829	na	processed_transcript	na	na	intron_variant;nc_transcript_variant;upstream_gene_variant;	rs186934484	T	T/C
FIN	0.634409	EUR	FIN-TSI	1	68927306	0.343592	SNP	1	na	na	na	na	na	na	na	na	na;	rs12742466	G	na
GBR	0.522472	EUR	FIN-GBR	4	75420859	0.264407	INDEL	2	75418301	75514664	-1	ENSG00000249942	na	antisense	na	na	feature_truncation;intron_variant;nc_transcript_variant;	rs58245982	G	G/-
CHB	0.752577	ASN	CHB-CHS	1	143482427	0.282577	SNP	1	na	na	na	na	na	na	na	na	na;	rs2938973	na	na
EUR	0.930079	CON	AFR-EUR	20	62171421	0.852843	SNP	1	na	na	na	na	na	na	na	na	downstream_gene_variant;upstream_gene_variant;	rs310652	C	G/C
CHB	0.608247	ASN	CHB-CHS	22	25914727	0.313247	SNP	1	25844072	25916821	1	ENSG00000100058	CRYBB2P1	pseudogene	na	na	intron_variant;nc_transcript_variant;	rs647991	G	C/G
ASW	0.663934	AFR	ASW-LWK	11	78724586	0.375275	SNP	1	78363876	79151992	-1	ENSG00000149256	TENM4	protein_coding	na	na	intron_variant;nc_transcript_variant;	rs11237684	G	A/G
TSI	0.647959	EUR	GBR-TSI	19	2595287	0.271555	SNP	1	2511217	2702707	-1	ENSG00000176533	GNG7	protein_coding	na	na	intron_variant;NMD_transcript_variant;	rs62123682	A	G/A
ASW	0.409836	AFR	ASW-YRI	5	175177421	0.3587	SNP	1	na	na	na	na	na	na	na	na	na;	rs6556222	A	na
JPT	0.617978	ASN	CHB-JPT	6	29906247	0.308699	INDEL	3	na	na	na	na	na	na	na	na	na	na	na	na
YRI	0.875	AFR	ASW-YRI	8	7868937	0.342213	SNP	1	na	na	na	na	na	na	na	na	downstream_gene_variant;downstream_gene_variant;	rs4840268	na	G/A
CHS	0.715	ASN	CHS-JPT	9	120970622	0.276798	INDEL	2	na	na	na	na	na	na	na	na	na	na	na	na
CHS	0.82	ASN	CHB-CHS	5	107613708	0.314845	INDEL	3	107194736	107717799	-1	ENSG00000145743	FBXL17	protein_coding	na	na	na	na	na	na
GBR	0.955056	EUR	GBR-TSI	14	106213828	0.256077	SNP	1	na	na	na	na	na	na	na	na	upstream_gene_variant;	rs1810625	na	C/G
CHS	0.715	ASN	CHB-CHS	15	53018389	0.28201	INDEL	2	na	na	na	na	na	na	na	na	na	na	na	na
ASN	0.907343	CON	ASN-EUR	15	63953153	0.796525	SNP	1	63900817	64126141	-1	ENSG00000103657	HERC1	protein_coding	na	na	intron_variant;	rs2272209	G	A/G
FIN	0.516129	EUR	CEU-FIN	6	57924275	0.316129	INDEL	4	na	na	na	na	na	na	na	na	na;	rs200122974	na	na
ASN	0.951049	CON	AFR-ASN	11	78573664	0.883976	SNP	1	78363876	79151992	-1	ENSG00000149256	TENM4	protein_coding	na	na	intron_variant;	rs2852408	T	A/T
JPT	0.455056	ASN	CHB-JPT	7	158050209	0.274644	SNP	1	157331750	158380480	-1	ENSG00000155093	PTPRN2	protein_coding	na	na	intron_variant;	rs12698185	G	G/T
ASW	0.729508	AFR	ASW-LWK	2	23538843	0.337756	SNP	1	na	na	na	na	na	na	na	na	na;	rs1002158	T	na
ASN	0.954545	CON	ASN-EUR	2	216321788	0.800192	SNP	1	216318430	216328594	1	ENSG00000225166	na	lincRNA	na	na	intron_variant;nc_transcript_variant;	rs1250221	C	C/G
TSI	0.734694	EUR	FIN-TSI	18	77447047	0.261576	SNP	1	77439801	77514510	1	ENSG00000060069	CTDP1	protein_coding	604168	CONGENITALCATARACTS,FACIALDYSMORPHISM,ANDNEUROPATHY	downstream_gene_variant;intron_variant;	rs55636719	G	A/G
ASN	0.984266	CON	ASN-EUR	4	135093116	0.733606	SNP	1	na	na	na	na	na	na	na	na	na;	rs6534999	G	na
CEU	0.7	EUR	CEU-FIN	2	112190331	0.355914	SNP	1	111965353	112252677	-1	ENSG00000172965	na	processed_transcript	na	na	intron_variant;nc_transcript_variant;intron_variant;nc_transcript_variant;	rs71260674	na	G/A
ASN	0.987762	CON	AFR-ASN	1	234310757	0.875974	SNP	1	234040679	234460262	1	ENSG00000183780	SLC35F3	protein_coding	na	na	intron_variant;	rs4920216	G	G/A
CHB	0.64433	ASN	CHB-JPT	11	71118788	0.301633	SNP	1	71093647	71134469	-1	ENSG00000172900	na	pseudogene	na	na	nc_transcript_variant;non_coding_exon_variant;	rs4944042	C	C/A
ASW	0.590164	AFR	ASW-LWK	5	180373862	0.316968	SNP	1	180326077	180377906	1	ENSG00000113303	BTNL8	protein_coding	na	na	downstream_gene_variant;intron_variant;nc_transcript_variant;NMD_transcript_variant;	rs6884077	A	G/A
EUR	0.889182	CON	ASN-EUR	2	10618570	0.78079	SNP	1	na	na	na	na	na	na	na	na	na;	rs1641127	G	na
FIN	0.709677	EUR	CEU-FIN	4	189816622	0.280266	SNP	1	na	na	na	na	na	na	na	na	na;	rs12507373	T	na
GBR	0.573034	EUR	FIN-GBR	9	127721165	0.29884	INDEL	3	127714380	127905785	-1	ENSG00000173611	SCAI	protein_coding	na	na	na	na	na	na
YRI	0.534091	AFR	LWK-YRI	6	16703365	0.33306	SNP	1	16299343	16761722	-1	ENSG00000124788	ATXN1	protein_coding	164400	_SPINOCEREBELLAR_ATAXIA_1;_SCA1	intron_variant;nc_transcript_variant;	rs10949377	T	G/T
YRI	0.835227	AFR	LWK-YRI	11	34974109	0.397083	SNP	1	34937376	35042138	1	ENSG00000110435	PDHX	protein_coding	245349	_PYRUVATE_DEHYDROGENASE_E3-BINDING_PROTEIN_DEFICIENCY;_PDHXD	intron_variant;	rs10734430	G	A/G
FIN	0.715054	EUR	FIN-TSI	2	60173540	0.378319	SNP	1	na	na	na	na	na	na	na	na	na;	rs4672332	C	na
ASW	0.606557	AFR	ASW-YRI	16	19624752	0.328148	SNP	1	19566562	19718115	1	ENSG00000103544	C16orf62	protein_coding	na	na	downstream_gene_variant;intron_variant;nc_transcript_variant;	rs13335085	G	T/G
JPT	0.893258	ASN	CHS-JPT	14	106205022	0.543258	SNP	1	106202680	106209408	-1	ENSG00000211896	IGHG1	IG_C_gene	254500	_MYELOMA,_MULTIPLE	downstream_gene_variant;intron_variant;	rs12147642	na	G/T
JPT	0.544944	ASN	CHB-JPT	4	161884541	0.292367	SNP	1	na	na	na	na	na	na	na	na	na;	rs72705216	A	na
TSI	0.821429	EUR	GBR-TSI	2	86960213	0.298957	SNP	1	86947296	87005164	1	ENSG00000153561	RMND5A	protein_coding	na	na	intron_variant;intron_variant;	rs2138394	na	A/C
ASN	0.917832	CON	ASN-EUR	2	109543883	0.902001	SNP	1	109510927	109605828	-1	ENSG00000135960	EDAR	protein_coding	612630	_HAIR_MORPHOLOGY_1;_HRM1	intron_variant;	rs922452	C	C/T
ASW	0.532787	AFR	ASW-YRI	10	27973632	0.356651	SNP	1	27961803	28034989	-1	ENSG00000150051	MKX	protein_coding	na	na	intron_variant;	rs1907373	A	A/G
JPT	0.904494	ASN	CHS-JPT	12	10593461	0.374494	SNP	1	10579453	10594899	-1	ENSG00000205809	KLRC2	protein_coding	na	na	downstream_gene_variant;intron_variant;upstream_gene_variant;downstream_gene_variant;intron_variant;upstream_gene_variant;	rs67599714	T	A/T
LWK	0.685567	AFR	LWK-YRI	7	12263800	0.327612	SNP	1	12250867	12276886	1	ENSG00000106460	TMEM106B	protein_coding	na	na	intron_variant;NMD_transcript_variant;	rs11509153	A	G/A
AFR	0.902439	CON	AFR-ASN	3	185925500	0.842998	INDEL	2	185823457	186080026	-1	ENSG00000058866	DGKG	protein_coding	na	na	na	na	na	na
EUR	0.923483	CON	ASN-EUR	8	140668560	0.759147	SNP	1	140613081	140715299	-1	ENSG00000169427	KCNK9	protein_coding	612292	_BIRK-BAREL_MENTAL_RETARDATION_DYSMORPHISM_SYNDROME	intron_variant;	rs2542481	G	A/G
ASN	0.933566	CON	ASN-EUR	16	48276823	0.799002	SNP	1	48200821	48281479	-1	ENSG00000121270	ABCC11	protein_coding	117800	_APOCRINE_GLAND_SECRETION,_VARIATION_IN	intron_variant;nc_transcript_variant;upstream_gene_variant;	rs111915588	G	G/A
GBR	0.904494	EUR	GBR-TSI	1	206578011	0.292249	INDEL	3	206516198	206637783	1	ENSG00000163486	SRGAP2	protein_coding	na	na	na	na	na	na
CEU	0.735294	EUR	CEU-FIN	6	166660967	0.342821	SNP	1	na	na	na	na	na	na	na	na	downstream_gene_variant;	rs9356455	C	C/T
AFR	0.821138	CON	AFR-EUR	4	188042174	0.741983	SNP	1	na	na	na	na	na	na	na	na	na;	rs11736748	A	na
YRI	0.556818	AFR	LWK-YRI	2	127938928	0.319705	SNP	1	na	na	na	na	na	na	na	na	downstream_gene_variant;	rs72961076	T	T/G
GBR	0.52809	EUR	GBR-TSI	8	89880271	0.257682	INDEL	3	na	na	na	na	na	na	na	na	na;	rs77069113	A	na
YRI	0.738636	AFR	LWK-YRI	2	46203796	0.367502	SNP	1	45878484	46415129	1	ENSG00000171132	PRKCE	protein_coding	na	na	intron_variant;nc_transcript_variant;upstream_gene_variant;	rs2278786	G	G/A
CEU	0.805882	EUR	CEU-FIN	13	104190374	0.289753	SNP	1	na	na	na	na	na	na	na	na	na;na;	rs1333265	T	na
YRI	0.6875	AFR	ASW-YRI	7	127937896	0.343238	SNP	1	na	na	na	na	na	na	na	na	na;na;	rs2402887	T	na
EUR	0.869393	CON	ASN-EUR	12	112139206	0.743519	INDEL	5	112123857	112194903	1	ENSG00000111271	ACAD10	protein_coding	na	na	na	na	na	na
CHB	0.484536	ASN	CHB-CHS	16	88641321	0.284536	SNP	1	88636789	88698374	1	ENSG00000158545	ZC3H18	protein_coding	na	na	intron_variant;upstream_gene_variant;	rs11076679	T	C/T
EUR	0.817942	CON	ASN-EUR	10	10249027	0.706054	SNP	1	na	na	na	na	na	na	na	na	na;	rs2759640	T	na
CEU	0.735294	EUR	CEU-GBR	7	4441248	0.269002	SNP	1	na	na	na	na	na	na	na	na	na;	rs10155898	G	na
ASN	0.968531	CON	ASN-EUR	5	4938130	0.765365	SNP	1	na	na	na	na	na	na	na	na	na;	rs609096	A	na
ASN	0.956294	CON	AFR-ASN	3	26089730	0.893286	SNP	1	na	na	na	na	na	na	na	na	na;	rs13086248	C	na
CHB	0.773196	ASN	CHB-JPT	2	234718593	0.284432	SNP	1	234684370	234742069	1	ENSG00000185038	HEATR7B1	protein_coding	na	na	intron_variant;	rs7588641	T	C/T
JPT	0.719101	ASN	CHB-JPT	12	19088631	0.265493	SNP	1	na	na	na	na	na	na	na	na	na;	rs901802	A	na
YRI	0.556818	AFR	LWK-YRI	6	113191754	0.407334	SNP	1	na	na	na	na	na	na	na	na	na;	rs2086502	A	na
JPT	0.52809	ASN	CHB-JPT	19	49092551	0.327059	SNP	1	49055332	49102682	1	ENSG00000088002	SULT2B1	protein_coding	na	na	intron_variant;upstream_gene_variant;	rs10401347	A	G/A
ASW	0.721311	AFR	ASW-LWK	9	21395605	0.360487	SNP	1	21394887	21396345	-1	ENSG00000261696	na	lincRNA	na	na	downstream_gene_variant;nc_transcript_variant;non_coding_exon_variant;	rs4978112	T	G/T
CEU	0.876471	EUR	CEU-GBR	14	19606909	0.309055	SNP	1	19606385	19643377	1	ENSG00000258314	na	lincRNA	na	na	intron_variant;nc_transcript_variant;intron_variant;nc_transcript_variant;intron_variant;nc_transcript_variant;	rs28477704	A	A/C
CHB	0.57732	ASN	CHB-CHS	2	221351731	0.27732	INDEL	2	221315400	221569286	1	ENSG00000236451	na	lincRNA	na	na	na	na	na	na
CHS	0.81	ASN	CHS-JPT	14	80242132	0.298764	SNP	1	78708734	80330762	1	ENSG00000021645	NRXN3	protein_coding	na	na	intron_variant;nc_transcript_variant;NMD_transcript_variant;	rs11625485	C	T/C
TSI	0.714286	EUR	FIN-TSI	2	206369054	0.343318	SNP	1	205410516	206484886	1	ENSG00000116117	PARD3B	protein_coding	na	na	intron_variant;nc_transcript_variant;	rs4328617	T	G/T
CHS	0.56	ASN	CHB-CHS	12	112655124	0.266186	SNP	1	112597992	112819896	-1	ENSG00000173064	HECTD4	protein_coding	na	na	intron_variant;nc_transcript_variant;	rs35655587	C	C/T
JPT	0.629213	ASN	CHS-JPT	4	182051841	0.329213	SNP	1	181985242	182080302	-1	ENSG00000248197	LINC00290	lincRNA	na	na	intron_variant;nc_transcript_variant;	rs71619051	A	G/A
LWK	0.541237	AFR	LWK-YRI	3	12065682	0.342373	SNP	1	12045862	12232907	1	ENSG00000157152	SYN2	polymorphic_pseudogene	na	na	intron_variant;intron_variant;	rs449605	A	A/T
FIN	0.564516	EUR	FIN-GBR	4	162592559	0.306089	SNP	1	162305049	163085187	-1	ENSG00000168843	FSTL5	protein_coding	na	na	intron_variant;	rs11728832	G	G/A
AFR	0.926829	CON	AFR-EUR	17	39664689	0.825246	INDEL	3	na	na	na	na	na	na	na	na	upstream_gene_variant;	rs72540117	C	C/-
EUR	0.897098	CON	AFR-EUR	5	142134628	0.836122	SNP	1	142125165	142140563	1	ENSG00000236714	na	lincRNA	na	na	intron_variant;nc_transcript_variant;	rs2163763	C	T/C
TSI	0.617347	EUR	FIN-TSI	8	93942737	0.332401	SNP	1	93895758	94029901	-1	ENSG00000205133	TRIQK	protein_coding	na	na	intron_variant;nc_transcript_variant;	rs10098725	T	T/C
ASW	0.581967	AFR	ASW-LWK	3	70065049	0.32939	SNP	1	na	na	na	na	na	na	na	na	downstream_gene_variant;	rs56752386	G	G/A
ASN	0.807692	CON	ASN-EUR	2	242087712	0.785265	SNP	1	242045514	242089679	-1	ENSG00000115687	PASK	protein_coding	na	na	intron_variant;NMD_transcript_variant;upstream_gene_variant;	rs7577489	A	A/G
ASW	0.606557	AFR	ASW-YRI	10	16845225	0.33383	SNP	2	16632610	16859527	-1	ENSG00000148484	RSU1	protein_coding	na	na	intron_variant;NMD_transcript_variant;	rs7893221	T	A/T
YRI	0.698864	AFR	ASW-YRI	2	39104559	0.330011	SNP	1	39103103	39156213	1	ENSG00000188010	MORN2	protein_coding	na	na	intron_variant;NMD_transcript_variant;upstream_gene_variant;	rs2373467	A	G/A
ASN	0.924825	CON	ASN-EUR	4	21647862	0.721659	SNP	1	20730239	21950422	-1	ENSG00000185774	KCNIP4	protein_coding	na	na	intron_variant;NMD_transcript_variant;	rs10014328	C	C/T
EUR	0.92876	CON	ASN-EUR	18	55441626	0.773165	SNP	1	55313658	55470333	-1	ENSG00000081923	ATP8B1	protein_coding	243300	_CHOLESTASIS,_BENIGN_RECURRENT_INTRAHEPATIC,_1;_BRIC1	intron_variant;NMD_transcript_variant;	rs62092633	T	C/T
CHB	0.561856	ASN	CHB-JPT	15	99730259	0.258485	SNP	1	99676528	99791428	-1	ENSG00000103852	TTC23	protein_coding	na	na	intron_variant;nc_transcript_variant;NMD_transcript_variant;	rs4500700	G	G/A
ASW	0.565574	AFR	ASW-YRI	2	237044077	0.389437	SNP	1	na	na	na	na	na	na	na	na	na;	rs7603279	A	na
ASW	0.393443	AFR	ASW-YRI	9	125694610	0.359352	SNP	1	na	na	na	na	na	na	na	na	upstream_gene_variant;	rs1868590	C	C/A
CHB	0.757732	ASN	CHB-CHS	16	17728473	0.267732	INDEL	5	na	na	na	na	na	na	na	na	na	na	na	na
GBR	0.674157	EUR	FIN-GBR	4	181294474	0.276308	SNP	1	na	na	na	na	na	na	na	na	na;	rs28627320	A	na
YRI	0.676136	AFR	LWK-YRI	7	124779350	0.341085	SNP	1	124569927	124819369	1	ENSG00000224897	na	lincRNA	na	na	intron_variant;nc_transcript_variant;	rs702430	T	C/T
EUR	0.907652	CON	AFR-EUR	1	35636227	0.832448	SNP	1	na	na	na	na	na	na	na	na	na;	rs11264110	G	na
FIN	0.693548	EUR	FIN-TSI	13	114313494	0.351712	SNP	1	na	na	na	na	na	na	na	na	upstream_gene_variant;	rs9324255	G	G/A
TSI	0.770408	EUR	GBR-TSI	4	117485049	0.270408	SNP	1	na	na	na	na	na	na	na	na	na;na;	rs4834562	A	na
EUR	0.790237	CON	ASN-EUR	6	170736146	0.741286	SNP	1	na	na	na	na	na	na	na	na	na;	rs7745226	G	na
TSI	0.545918	EUR	FIN-TSI	17	5156950	0.341617	SNP	1	na	na	na	na	na	na	na	na	na;	rs7406443	C	na
AFR	0.95122	CON	AFR-ASN	2	177691543	0.907513	SNP	1	na	na	na	na	na	na	na	na	na;	rs12472159	C	na
JPT	0.595506	ASN	CHB-JPT	6	33016087	0.312	SNP	1	na	na	na	na	na	na	na	na	na;	rs393769	T	na
ASN	0.825175	CON	ASN-EUR	13	34888192	0.773724	SNP	1	na	na	na	na	na	na	na	na	na;	rs9571413	C	na
ASN	0.97028	CON	AFR-ASN	15	55936935	0.943857	SNP	1	55903744	56035288	-1	ENSG00000166450	PRTG	protein_coding	na	na	intron_variant;	rs12903208	G	G/A
AFR	0.898374	CON	AFR-EUR	9	4859106	0.864073	SNP	1	4792869	4861064	1	ENSG00000120158	RCL1	protein_coding	na	na	downstream_gene_variant;intron_variant;upstream_gene_variant;	rs172447	T	T/C
CHB	0.757732	ASN	CHB-JPT	10	94746240	0.29144	SNP	1	94590935	94819250	1	ENSG00000138190	EXOC6	protein_coding	na	na	intron_variant;NMD_transcript_variant;	rs11187236	G	G/A
ASW	0.631148	AFR	ASW-YRI	6	138242638	0.330011	SNP	1	na	na	na	na	na	na	na	na	na;	rs6570194	C	na
FIN	0.682796	EUR	FIN-GBR	15	62137834	0.323245	SNP	1	62126951	62144351	1	ENSG00000259564	na	antisense	na	na	intron_variant;nc_transcript_variant;	rs1346035	T	T/C
TSI	0.561224	EUR	CEU-TSI	22	37366986	0.284754	INDEL	7	na	na	na	na	na	na	na	na	na	na	na	na
YRI	0.653409	AFR	ASW-YRI	15	53859262	0.292753	SNP	1	53805938	54055075	-1	ENSG00000166415	WDR72	protein_coding	613211	_AMELOGENESIS_IMPERFECTA,_HYPOMATURATION_TYPE,_IIA3;_AI2A3	intron_variant;	rs16966219	A	A/C
LWK	0.721649	AFR	ASW-LWK	13	98902117	0.3446	SNP	1	98794816	99102027	1	ENSG00000152767	FARP1	protein_coding	na	na	downstream_gene_variant;intron_variant;	rs9513382	A	C/A
EUR	0.895778	CON	AFR-EUR	6	91755095	0.757567	SNP	1	na	na	na	na	na	na	na	na	na;	rs6454834	T	na
ASW	0.581967	AFR	ASW-LWK	12	12724595	0.355163	INDEL	2	na	na	na	na	na	na	na	na	na	na	na	na
CEU	0.682353	EUR	CEU-FIN	6	110970007	0.279127	SNP	1	110931181	111137161	-1	ENSG00000155111	CDK19	protein_coding	na	na	downstream_gene_variant;intron_variant;NMD_transcript_variant;	rs2462484	A	A/G
ASN	0.984266	CON	AFR-ASN	13	22419282	0.844022	SNP	1	na	na	na	na	na	na	na	na	na;	rs9550774	C	na
ASW	0.54918	AFR	ASW-YRI	7	80106254	0.344635	SNP	1	80087987	80141336	-1	ENSG00000214415	GNAT3	protein_coding	na	na	intron_variant;	rs7779247	C	T/C
FIN	0.682796	EUR	FIN-GBR	21	47517772	0.267065	SNP	1	na	na	na	na	na	na	na	na	upstream_gene_variant;	rs13047737	C	C/G
GBR	0.567416	EUR	FIN-GBR	13	30959481	0.282469	SNP	1	na	na	na	na	na	na	na	na	na;	rs9506302	A	na
EUR	0.885224	CON	AFR-EUR	7	75238617	0.793761	SNP	1	75162621	75368280	-1	ENSG00000127946	HIP1	protein_coding	na	na	intron_variant;	rs1179640	C	T/C
LWK	0.701031	AFR	LWK-YRI	8	7833540	0.360122	SNP	1	7812536	7848219	1	ENSG00000225725	FAM66E	lincRNA	na	na	downstream_gene_variant;intron_variant;nc_transcript_variant;upstream_gene_variant;	rs183612317	na	G/C
EUR	0.860158	CON	ASN-EUR	2	71314521	0.734284	SNP	1	na	na	na	na	na	na	na	na	na;	rs28823090	G	na
EUR	0.94723	CON	AFR-EUR	12	125178410	0.768368	SNP	1	na	na	na	na	na	na	na	na	na;	rs838948	A	na
JPT	0.685393	ASN	CHB-JPT	22	22547460	0.309105	SNP	1	na	na	na	na	na	na	na	na	upstream_gene_variant;	rs147326055	T	T/C
ASN	0.982517	CON	AFR-ASN	10	92078697	0.905282	SNP	1	na	na	na	na	na	na	na	na	na;	rs2104483	C	na
CHS	0.82	ASN	CHS-JPT	5	88187764	0.387416	SNP	1	88013975	88199922	-1	ENSG00000081189	MEF2C	protein_coding	613443	_MENTAL_RETARDATION,_STEREOTYPIC_MOVEMENTS,_EPILEPSY,_AND/OR_CEREBRAL	intron_variant;nc_transcript_variant;upstream_gene_variant;	rs304142	C	A/C
TSI	0.596939	EUR	GBR-TSI	6	168222062	0.265478	SNP	1	na	na	na	na	na	na	na	na	downstream_gene_variant;	rs517351	A	G/C
TSI	0.484694	EUR	GBR-TSI	16	14376243	0.299301	SNP	1	na	na	na	na	na	na	na	na	na;	rs30240	G	na
LWK	0.742268	AFR	LWK-YRI	1	246819535	0.321813	INDEL	2	246729746	246831886	1	ENSG00000162852	CNST	protein_coding	na	na	na	na	na	na
CHS	0.48	ASN	CHB-CHS	20	774755	0.258351	SNP	1	na	na	na	na	na	na	na	na	na;	rs6140215	C	na
EUR	0.889182	CON	AFR-EUR	1	204842289	0.818044	INDEL	6	204797779	204991950	1	ENSG00000163531	NFASC	protein_coding	na	na	na	na	na	na
CHS	0.7	ASN	CHS-JPT	18	76985839	0.379775	SNP	1	76829285	77138283	1	ENSG00000166377	ATP9B	protein_coding	na	na	intron_variant;nc_transcript_variant;NMD_transcript_variant;	rs12605374	G	G/C
GBR	0.477528	EUR	GBR-TSI	2	238220894	0.263242	SNP	1	na	na	na	na	na	na	na	na	na;	rs4663249	G	na
CHS	0.64	ASN	CHB-CHS	10	120934463	0.263711	INDEL	2	120927215	120938345	-1	ENSG00000165672	PRDX3	protein_coding	na	na	intron_variant;upstream_gene_variant;	rs76602714	A	A/G
TSI	0.836735	EUR	GBR-TSI	6	67553126	0.280555	SNP	1	na	na	na	na	na	na	na	na	na;	rs6931661	G	na
JPT	0.820225	ASN	CHS-JPT	18	67595926	0.330225	INDEL	3	67498394	67629039	-1	ENSG00000150637	CD226	protein_coding	na	na	na	na	na	na
CHB	0.0515464	ASN	CHB-CHS	1	218189406	0.277371	SNP	3	na	na	na	na	na	na	na	na	na;na;	rs186389621	T	na
TSI	0.683673	EUR	GBR-TSI	5	502594	0.267943	SNP	1	473425	524447	-1	ENSG00000066230	SLC9A3	protein_coding	na	na	intron_variant;	rs11738544	A	G/A
ASN	0.996503	CON	ASN-EUR	3	108192751	0.846108	SNP	1	108099216	108248169	-1	ENSG00000144821	MYH15	protein_coding	na	na	intron_variant;	rs4365635	T	C/T
EUR	0.968338	CON	AFR-EUR	13	72272535	0.787443	SNP	1	72012098	72441330	-1	ENSG00000165659	DACH1	protein_coding	na	na	intron_variant;	rs17088406	A	G/A
CEU	0.682353	EUR	CEU-FIN	2	43237764	0.316762	SNP	1	na	na	na	na	na	na	na	na	upstream_gene_variant;	rs62137471	T	C/T
EUR	0.968338	CON	AFR-EUR	18	67624554	0.824029	SNP	1	67498394	67629039	-1	ENSG00000150637	CD226	protein_coding	na	na	intron_variant;upstream_gene_variant;	rs4891384	T	T/C
FIN	0.623656	EUR	FIN-GBR	16	87239743	0.269723	SNP	1	87117168	87351022	-1	ENSG00000260456	C16orf95	protein_coding	na	na	intron_variant;nc_transcript_variant;	rs4843548	G	A/G
JPT	0.533708	ASN	CHS-JPT	18	9404699	0.298708	SNP	1	na	na	na	na	na	na	na	na	downstream_gene_variant;	rs11663997	G	G/C
TSI	0.714286	EUR	CEU-TSI	3	166540488	0.320168	SNP	1	na	na	na	na	na	na	na	na	na;	rs6779741	T	na
EUR	0.844327	CON	AFR-EUR	2	104960655	0.765059	SNP	1	na	na	na	na	na	na	na	na	na;	rs12712189	T	na
CEU	0.688235	EUR	CEU-TSI	9	115234611	0.269868	SNP	1	115142217	115234690	1	ENSG00000119471	HSDL2	protein_coding	na	na	3_prime_UTR_variant;downstream_gene_variant;intron_variant;nc_transcript_variant;	rs7096	G	G/A
CEU	0.864706	EUR	CEU-FIN	2	193251166	0.289437	INDEL	2	na	na	na	na	na	na	na	na	na	na	na	na
JPT	0.533708	ASN	CHS-JPT	2	166187534	0.353708	SNP	1	166095912	166248818	1	ENSG00000136531	SCN2A	protein_coding	613721	_EPILEPTIC_ENCEPHALOPATHY,_EARLY_INFANTILE,_11;_EIEE11	intron_variant;nc_transcript_variant;	rs7596027	C	T/C
FIN	0.494624	EUR	FIN-GBR	13	112772556	0.286758	SNP	1	na	na	na	na	na	na	na	na	na;	rs716206	T	na
ASW	0.688525	AFR	ASW-LWK	6	69529509	0.322545	SNP	1	69345259	70099403	1	ENSG00000135298	BAI3	protein_coding	na	na	intron_variant;	rs473246	C	G/C
ASN	0.891608	CON	ASN-EUR	10	94967126	0.749128	SNP	1	94966614	94969384	-1	ENSG00000237417	na	pseudogene	na	na	intron_variant;nc_transcript_variant;	rs4316438	G	G/A
TSI	0.734694	EUR	FIN-TSI	7	106158200	0.336844	SNP	1	106012697	106410653	-1	ENSG00000243797	na	processed_transcript	na	na	intron_variant;nc_transcript_variant;	rs10244424	C	C/G
ASN	0.84965	CON	ASN-EUR	7	101513699	0.753344	SNP	1	101459219	101927250	1	ENSG00000257923	CUX1	protein_coding	na	na	intron_variant;nc_transcript_variant;	rs2410921	G	G/A
JPT	0.561798	ASN	CHB-JPT	1	1559703	0.298911	INDEL	2	1550795	1565990	1	ENSG00000197530	MIB2	protein_coding	na	na	na	na	na	na
CHB	0.458763	ASN	CHB-CHS	1	173292219	0.263763	SNP	1	na	na	na	na	na	na	na	na	na;	rs2901718	A	na
ASW	0.786885	AFR	ASW-LWK	11	4054405	0.420906	SNP	1	3875757	4114439	1	ENSG00000167323	STIM1	protein_coding	612783	_IMMUNE_DYSFUNCTION_WITH_T-CELL_INACTIVATION_DUE_TO_CALCIUM_ENTRY_DEFECT	intron_variant;nc_transcript_variant;intron_variant;nc_transcript_variant;intron_variant;nc_transcript_variant;	rs6578434	na	T/C
FIN	0.693548	EUR	FIN-GBR	8	65605719	0.266582	SNP	1	65500320	65711318	-1	ENSG00000172817	CYP7B1	protein_coding	613812	BILEACIDSYNTHESISDEFECT,CONGENITAL,3;CBAS3	intron_variant;	rs7827287	G	G/T
ASN	0.914336	CON	AFR-ASN	1	35366056	0.875718	SNP	1	35331037	35395186	-1	ENSG00000116544	DLGAP3	protein_coding	na	na	downstream_gene_variant;intron_variant;	rs1931059	C	C/T
CHB	0.757732	ASN	CHB-JPT	18	70018877	0.274586	SNP	1	na	na	na	na	na	na	na	na	na;	rs9949765	T	na
EUR	0.763852	CON	ASN-EUR	4	189893442	0.760356	SNP	1	na	na	na	na	na	na	na	na	na;	rs13141239	C	na
ASW	0.622951	AFR	ASW-YRI	6	33081798	0.355905	SNP	1	33080228	33102442	1	ENSG00000224557	HLA-DPB2	pseudogene	na	na	intron_variant;nc_transcript_variant;	rs7744381	T	C/T
GBR	0.539326	EUR	CEU-GBR	6	10229201	0.27462	SNP	1	na	na	na	na	na	na	na	na	na;	rs9465613	C	na
JPT	0.58427	ASN	CHS-JPT	21	46048167	0.26427	SNP	1	46047040	46048294	1	ENSG00000221837	KRTAP10-9	protein_coding	na	na	3_prime_UTR_variant;intron_variant;nc_transcript_variant;non_coding_exon_variant;	rs9979752	G	G/T
JPT	0.573034	ASN	CHS-JPT	4	57605070	0.318034	SNP	1	na	na	na	na	na	na	na	na	na;	rs6857957	G	na
JPT	0.52809	ASN	CHS-JPT	2	197586085	0.38809	SNP	1	197504278	197628214	1	ENSG00000144395	CCDC150	protein_coding	na	na	downstream_gene_variant;intron_variant;nc_transcript_variant;NMD_transcript_variant;	rs10172319	na	T/C
CHB	0.819588	ASN	CHB-JPT	9	104385873	0.325206	SNP	1	104331635	104500862	-1	ENSG00000198785	GRIN3A	protein_coding	na	na	intron_variant;	rs10115450	C	T/C
ASN	0.921329	CON	AFR-ASN	10	116101287	0.860353	SNP	1	116054583	116164515	-1	ENSG00000169129	AFAP1L2	protein_coding	na	na	intron_variant;nc_transcript_variant;	rs2420057	G	G/C
EUR	0.936675	CON	ASN-EUR	6	2745352	0.926186	SNP	1	2663863	2751200	-1	ENSG00000145949	MYLK4	protein_coding	na	na	downstream_gene_variant;intron_variant;	rs6927195	G	C/G
JPT	0.477528	ASN	CHB-JPT	20	1371792	0.271343	SNP	1	1349622	1373806	-1	ENSG00000088832	FKBP1A	protein_coding	na	na	intron_variant;	rs6041947	A	A/G
ASW	0.491803	AFR	ASW-LWK	5	107763280	0.383556	SNP	1	na	na	na	na	na	na	na	na	na;	rs7710828	C	na
JPT	0.550562	ASN	CHS-JPT	6	168133730	0.310562	SNP	1	na	na	na	na	na	na	na	na	na;	rs143986203	na	na
AFR	0.902439	CON	AFR-EUR	4	3666494	0.895843	SNP	1	na	na	na	na	na	na	na	na	na;	rs58827274	C	na
EUR	0.931398	CON	AFR-EUR	10	31565621	0.833837	SNP	1	na	na	na	na	na	na	na	na	na;	rs1314014	G	na
TSI	0.719388	EUR	FIN-TSI	16	52495720	0.326915	SNP	1	52471917	52581714	-1	ENSG00000103460	TOX3	protein_coding	na	na	downstream_gene_variant;intron_variant;	rs9933242	G	G/A
ASW	0.54918	AFR	ASW-LWK	4	25674913	0.373923	SNP	1	25656923	25680370	1	ENSG00000157765	SLC34A2	protein_coding	265100	_PULMONARY_ALVEOLAR_MICROLITHIASIS	downstream_gene_variant;intron_variant;	rs62409436	G	A/G
FIN	0.5	EUR	CEU-FIN	9	39020033	0.3	SNP	1	39016966	39039591	1	ENSG00000234680	VN2R3P	pseudogene	na	na	intron_variant;nc_transcript_variant;intron_variant;nc_transcript_variant;	rs10758538	na	G/A
EUR	0.922164	CON	AFR-EUR	4	148820303	0.824603	SNP	1	148653214	148993931	1	ENSG00000071205	ARHGAP10	protein_coding	na	na	intron_variant;nc_transcript_variant;	rs62330737	C	C/T
CEU	0.558824	EUR	CEU-TSI	11	103970338	0.257803	SNP	1	103777914	104035107	-1	ENSG00000170962	PDGFD	protein_coding	na	na	intron_variant;	rs621196	C	C/T
JPT	0.544944	ASN	CHS-JPT	5	152528759	0.304944	INDEL	2	151998525	152603103	-1	ENSG00000249484	na	lincRNA	na	na	na	na	na	na
FIN	0.666667	EUR	FIN-GBR	3	147760244	0.318352	SNP	1	na	na	na	na	na	na	na	na	na;	rs1156787	T	na
LWK	0.829897	AFR	ASW-LWK	16	9022875	0.338094	INDEL	3	8985951	9058371	-1	ENSG00000187555	USP7	protein_coding	na	na	na	na	na	na
TSI	0.556122	EUR	FIN-TSI	4	114383494	0.351821	SNP	1	114372188	114683083	-1	ENSG00000145349	CAMK2D	protein_coding	na	na	intron_variant;	rs1880530	A	G/A
ASW	0.745902	AFR	ASW-YRI	7	4081955	0.331129	SNP	1	3341080	4308632	1	ENSG00000146555	SDK1	protein_coding	na	na	intron_variant;	rs7786018	G	G/A
GBR	0.938202	EUR	GBR-TSI	4	45015045	0.264733	INDEL	2	45011557	45053669	1	ENSG00000248744	na	lincRNA	na	na	feature_truncation;intron_variant;nc_transcript_variant;	rs199719174	na	GCTT/-
ASN	0.977273	CON	ASN-EUR	1	1243896	0.80313	SNP	1	1227756	1244989	-1	ENSG00000131584	ACAP3	protein_coding	na	na	downstream_gene_variant;intron_variant;nc_transcript_variant;upstream_gene_variant;	rs61766198	na	C/T
JPT	0.651685	ASN	CHS-JPT	6	122698681	0.311685	SNP	1	na	na	na	na	na	na	na	na	na;	rs10872236	C	na
ASW	0.467213	AFR	ASW-YRI	19	45041938	0.308122	SNP	1	45041045	45124119	-1	ENSG00000230666	CEACAM22P	pseudogene	na	na	downstream_gene_variant;nc_transcript_variant;non_coding_exon_variant;upstream_gene_variant;	rs1727742	T	A/T
LWK	0.515464	AFR	ASW-LWK	4	185121648	0.302349	SNP	1	185009859	185142383	-1	ENSG00000164303	ENPP6	protein_coding	na	na	intron_variant;	rs10004636	G	T/G
GBR	0.735955	EUR	FIN-GBR	11	112832813	0.273589	SNP	1	112831997	113149158	1	ENSG00000149294	NCAM1	protein_coding	na	na	intron_variant;nc_transcript_variant;upstream_gene_variant;	rs4547132	C	C/T
EUR	0.994723	CON	AFR-EUR	15	48392165	0.91952	SNP	1	na	na	na	na	na	na	na	na	na;	rs1834640	G	na
TSI	0.709184	EUR	CEU-TSI	17	79904290	0.268007	SNP	1	79899745	79905477	1	ENSG00000235296	na	antisense	na	na	intron_variant;nc_transcript_variant;upstream_gene_variant;intron_variant;nc_transcript_variant;upstream_gene_variant;	rs35468323	na	TG/CA
CEU	0.829412	EUR	CEU-TSI	4	38798648	0.252881	SNP	1	38792298	38858438	-1	ENSG00000174125	TLR1	protein_coding	613223	LEPROSY,SUSCEPTIBILITYTO,5;LPRS5	coding_sequence_variant;downstream_gene_variant;intron_variant;nc_transcript_variant;upstream_gene_variant;downstream_gene_variant;intron_variant;missense_variant;nc_transcript_variant;upstream_gene_variant;downstream_gene_variant;intron_variant;missense_variant;nc_transcript_variant;upstream_gene_variant;	rs5743618	A	C/A
CHB	0.592784	ASN	CHB-CHS	6	39709730	0.347784	SNP	1	na	na	na	na	na	na	na	na	na;	rs307491	T	na
ASW	0.418033	AFR	ASW-YRI	6	33028638	0.332806	SNP	1	na	na	na	na	na	na	na	na	downstream_gene_variant;	rs9277332	A	G/A
ASW	0.47541	AFR	ASW-LWK	2	206152828	0.346544	SNP	1	205410516	206484886	1	ENSG00000116117	PARD3B	protein_coding	na	na	intron_variant;nc_transcript_variant;	rs1207427	A	G/A
CHS	0.6	ASN	CHS-JPT	6	170562523	0.274157	SNP	1	na	na	na	na	na	na	na	na	downstream_gene_variant;	rs3012424	G	G/A
EUR	0.914248	CON	AFR-EUR	12	11701488	0.814655	SNP	1	11700964	11743303	1	ENSG00000247157	na	lincRNA	na	na	downstream_gene_variant;intron_variant;nc_transcript_variant;	rs2416791	A	A/G
ASW	0.655738	AFR	ASW-LWK	17	58412036	0.33615	SNP	1	58256455	58499831	-1	ENSG00000170832	USP32	protein_coding	na	na	intron_variant;nc_transcript_variant;	rs113078960	G	A/G
YRI	0.653409	AFR	LWK-YRI	4	48867222	0.405986	SNP	1	na	na	na	na	na	na	na	na	downstream_gene_variant;	rs12645497	T	T/G
CHB	0.752577	ASN	CHB-CHS	11	39780072	0.332577	SNP	1	na	na	na	na	na	na	na	na	na;	rs9667766	A	na
EUR	0.766491	CON	ASN-EUR	16	89842903	0.710547	SNP	1	89803957	89883065	-1	ENSG00000187741	FANCA	protein_coding	227650	_FANCONI_ANEMIA,_COMPLEMENTATION_GROUP_A;_FANCA	intron_variant;nc_transcript_variant;NMD_transcript_variant;upstream_gene_variant;	rs1558151	A	T/A
FIN	0.822581	EUR	CEU-FIN	6	79962805	0.316698	SNP	1	na	na	na	na	na	na	na	na	na;	rs4706087	G	na
JPT	0.544944	ASN	CHS-JPT	15	94855913	0.299944	SNP	1	94774767	95023632	1	ENSG00000140563	MCTP2	protein_coding	na	na	intron_variant;nc_transcript_variant;NMD_transcript_variant;	rs294559	A	A/G
FIN	0.645161	EUR	FIN-TSI	19	6146918	0.328835	SNP	1	6135258	6193112	1	ENSG00000130377	ACSBG2	protein_coding	na	na	intron_variant;NMD_transcript_variant;	rs11879740	na	G/A
LWK	0.896907	AFR	ASW-LWK	1	230206696	0.355924	SNP	1	230193536	230417870	1	ENSG00000143641	GALNT2	protein_coding	na	na	intron_variant;nc_transcript_variant;	rs11122271	A	A/G
LWK	0.762887	AFR	ASW-LWK	2	69256810	0.353051	SNP	1	69240310	69476459	1	ENSG00000169604	ANTXR1	protein_coding	602089	_HEMANGIOMA,_CAPILLARY_INFANTILE	intron_variant;nc_transcript_variant;	rs7589216	T	T/A
JPT	0.567416	ASN	CHB-JPT	6	67034584	0.273601	SNP	1	na	na	na	na	na	na	na	na	na;	rs7771655	C	na
ASW	0.622951	AFR	ASW-YRI	1	237788826	0.344542	SNP	1	237205505	238129359	1	ENSG00000198626	RYR2	protein_coding	604772	_VENTRICULAR_TACHYCARDIA,_CATECHOLAMINERGIC_POLYMORPHIC,_1,_WITH_OR	intron_variant;	rs6659362	G	C/G
EUR	0.985488	CON	ASN-EUR	15	93585347	0.77395	SNP	1	na	na	na	na	na	na	na	na	downstream_gene_variant;	rs8026806	C	G/C
EUR	0.906332	CON	AFR-EUR	16	84007565	0.804706	SNP	1	84002237	84036381	1	ENSG00000103154	NECAB2	protein_coding	na	na	intron_variant;upstream_gene_variant;	rs748059	G	A/G
JPT	0.376404	ASN	CHS-JPT	22	37373430	0.341404	SNP	1	na	na	na	na	na	na	na	na	na;	rs57437434	C	na
CHS	0.57	ASN	CHS-JPT	7	32248190	0.345281	SNP	1	31790793	32338941	-1	ENSG00000154678	PDE1C	protein_coding	na	na	intron_variant;	rs10951323	G	G/A
CHB	0.603093	ASN	CHB-JPT	7	66278258	0.271632	SNP	1	66274980	66309813	-1	ENSG00000230583	GTF2IRD1P1	pseudogene	na	na	downstream_gene_variant;intron_variant;nc_transcript_variant;	rs12698547	na	T/C
GBR	0.825843	EUR	GBR-TSI	15	28365618	0.397271	SNP	1	28356186	28567298	-1	ENSG00000128731	HERC2	protein_coding	227220	SKIN/HAIR/EYEPIGMENTATION,VARIATIONIN,1;SHEP1	intron_variant;NMD_transcript_variant;upstream_gene_variant;intron_variant;NMD_transcript_variant;upstream_gene_variant;	rs12913832	A	A/G
YRI	0.914773	AFR	ASW-YRI	19	54414465	0.324609	SNP	1	54412589	54447195	1	ENSG00000105605	CACNG7	protein_coding	na	na	downstream_gene_variant;intron_variant;nc_transcript_variant;upstream_gene_variant;	rs3852894	G	G/A
FIN	0.462366	EUR	FIN-TSI	16	88998192	0.345019	SNP	1	88941266	89043612	-1	ENSG00000129993	CBFA2T3	protein_coding	na	na	downstream_gene_variant;intron_variant;	rs1646235	T	C/T
CHB	0.5	ASN	CHB-CHS	12	40177313	0.33	SNP	1	40148823	40499891	-1	ENSG00000151229	SLC2A13	protein_coding	na	na	intron_variant;nc_transcript_variant;	rs4385961	T	C/T
LWK	0.453608	AFR	ASW-LWK	1	46866577	0.330657	SNP	1	46859937	46879520	1	ENSG00000117480	FAAH	protein_coding	602935	_FATTY_ACID_AMIDE_HYDROLASE;_FAAH	intron_variant;nc_transcript_variant;upstream_gene_variant;	rs1150067	G	A/G
ASW	0.442623	AFR	ASW-LWK	6	169611820	0.329221	SNP	1	na	na	na	na	na	na	na	na	downstream_gene_variant;upstream_gene_variant;	rs9505937	G	A/G
GBR	0.511236	EUR	GBR-TSI	15	76862887	0.261236	INDEL	7	76640526	77197785	-1	ENSG00000140386	SCAPER	protein_coding	na	na	na	na	na	na
FIN	0.575269	EUR	FIN-TSI	3	163268235	0.304861	SNP	1	na	na	na	na	na	na	na	na	na;	rs9827631	G	na
GBR	0.382022	EUR	GBR-TSI	6	112723757	0.254471	SNP	1	na	na	na	na	na	na	na	na	na;	rs117463423	G	na
ASW	0.590164	AFR	ASW-YRI	21	45596412	0.345846	SNP	1	na	na	na	na	na	na	na	na	downstream_gene_variant;upstream_gene_variant;	rs34232577	G	C/G
ASN	0.972028	CON	AFR-ASN	18	63499096	0.874467	SNP	1	63417488	63548638	1	ENSG00000081138	CDH7	protein_coding	na	na	intron_variant;	rs11151219	A	A/T
ASW	0.581967	AFR	ASW-LWK	4	150740024	0.334545	SNP	1	150273169	150817385	-1	ENSG00000234828	na	lincRNA	na	na	intron_variant;nc_transcript_variant;upstream_gene_variant;intron_variant;nc_transcript_variant;upstream_gene_variant;	rs79436407	na	A/C
AFR	0.760163	CON	AFR-EUR	18	76065914	0.758843	SNP	1	na	na	na	na	na	na	na	na	na;	rs7236102	A	na
ASW	0.696721	AFR	ASW-YRI	13	24281929	0.338767	SNP	1	na	na	na	na	na	na	na	na	na;	rs7991999	T	na
JPT	0.668539	ASN	CHB-JPT	4	125518999	0.292251	SNP	1	na	na	na	na	na	na	na	na	na;	rs7689192	T	na
ASN	0.88986	CON	AFR-ASN	2	109006665	0.871567	SNP	1	na	na	na	na	na	na	na	na	downstream_gene_variant;	rs13021399	T	T/A
YRI	0.676136	AFR	LWK-YRI	12	22499621	0.475105	SNP	1	22216707	22589975	-1	ENSG00000111728	ST8SIA1	protein_coding	na	na	intron_variant;nc_transcript_variant;	rs7960970	C	A/C
CEU	0.705882	EUR	CEU-FIN	3	166052716	0.281151	INDEL	2	na	na	na	na	na	na	na	na	na;	rs72589807	na	na
FIN	0.489247	EUR	FIN-TSI	20	8816665	0.34639	SNP	1	8112824	8949003	1	ENSG00000182621	PLCB1	protein_coding	613722	EPILEPTICENCEPHALOPATHY,EARLYINFANTILE,12;EIEE12	downstream_gene_variant;intron_variant;NMD_transcript_variant;	rs6086622	G	G/A
ASN	0.90035	CON	ASN-EUR	19	57601425	0.759189	SNP	1	na	na	na	na	na	na	na	na	na;	rs67364864	G	na
CHS	0.535	ASN	CHS-JPT	19	49284011	0.310281	SNP	1	na	na	na	na	na	na	na	na	na;na;	rs553218	G	na
CHB	0.675258	ASN	CHB-JPT	2	41330560	0.332561	INDEL	2	na	na	na	na	na	na	na	na	na;	rs199570087	G	na
TSI	0.433673	EUR	GBR-TSI	3	103469764	0.265134	SNP	1	na	na	na	na	na	na	na	na	na;	rs9820643	T	na
CHS	0.895	ASN	CHS-JPT	4	11464293	0.316348	INDEL	2	na	na	na	na	na	na	na	na	na	na	na	na
JPT	0.595506	ASN	CHB-JPT	6	122492060	0.265609	SNP	1	na	na	na	na	na	na	na	na	na;	rs2606621	G	na
TSI	0.586735	EUR	FIN-TSI	7	153687489	0.350176	SNP	1	153584182	154685995	1	ENSG00000130226	DPP6	protein_coding	612956	VENTRICULARFIBRILLATION,PAROXYSMALFAMILIAL,2;VF2	intron_variant;intron_variant;	rs2533612	na	C/T
YRI	0.755682	AFR	LWK-YRI	5	15566295	0.327847	SNP	1	15500305	15939900	1	ENSG00000183580	FBXL7	protein_coding	na	na	intron_variant;	rs1366651	G	G/A
TSI	0.841837	EUR	FIN-TSI	11	13970894	0.368718	SNP	1	na	na	na	na	na	na	na	na	na;	rs72871487	G	na
TSI	0.806122	EUR	GBR-TSI	5	177317082	0.266797	SNP	1	177312261	177359278	1	ENSG00000250963	na	processed_transcript	na	na	intron_variant;nc_transcript_variant;intron_variant;nc_transcript_variant;	rs2382156	na	A/G
LWK	0.680412	AFR	ASW-LWK	3	109009387	0.344347	INDEL	4	na	na	na	na	na	na	na	na	downstream_gene_variant;	rs200365316	na	AAAT/-
FIN	0.537634	EUR	FIN-TSI	8	41198566	0.343757	SNP	1	na	na	na	na	na	na	na	na	na;	rs72643843	G	na
YRI	0.863636	AFR	LWK-YRI	4	84564481	0.301781	INDEL	3	na	na	na	na	na	na	na	na	na	na	na	na
TSI	0.602041	EUR	GBR-TSI	4	2433058	0.281816	SNP	1	2428248	2452087	1	ENSG00000249391	na	processed_transcript	na	na	downstream_gene_variant;intron_variant;nc_transcript_variant;	rs1203772	T	G/T
EUR	0.812665	CON	ASN-EUR	20	62167704	0.772455	SNP	1	62159778	62168723	-1	ENSG00000101213	PTK6	protein_coding	na	na	downstream_gene_variant;intron_variant;	rs4809308	G	G/A
LWK	0.546392	AFR	ASW-LWK	20	22487052	0.374261	SNP	1	na	na	na	na	na	na	na	na	na;	rs6048144	T	na
YRI	0.454545	AFR	LWK-YRI	1	179083485	0.325679	INDEL	20	179068462	179198819	-1	ENSG00000143322	ABL2	protein_coding	na	na	na	na	na	na
YRI	0.602273	AFR	LWK-YRI	9	82733880	0.344541	SNP	1	na	na	na	na	na	na	na	na	na;	rs10116915	T	na
CHS	0.765	ASN	CHB-CHS	8	82109076	0.275309	INDEL	2	na	na	na	na	na	na	na	na	na	na	na	na
ASN	0.987762	CON	AFR-ASN	8	51032225	0.819063	SNP	1	50822349	51706678	1	ENSG00000147481	SNTG1	protein_coding	na	na	intron_variant;nc_transcript_variant;	rs203619	G	G/A
ASW	0.614754	AFR	ASW-LWK	3	40767216	0.362177	SNP	1	na	na	na	na	na	na	na	na	na;	rs618891	A	na
FIN	0.741935	EUR	FIN-TSI	15	99158301	0.369487	SNP	1	na	na	na	na	na	na	na	na	na;	rs7402734	C	na
FIN	0.645161	EUR	FIN-TSI	2	98534411	0.435978	INDEL	2	98372799	98612388	-1	ENSG00000075568	TMEM131	protein_coding	na	na	na	na	na	na
YRI	0.585227	AFR	LWK-YRI	13	67955966	0.33265	SNP	1	na	na	na	na	na	na	na	na	downstream_gene_variant;	rs9571775	G	T/G
YRI	0.909091	AFR	LWK-YRI	16	77540328	0.342081	INDEL	3	na	na	na	na	na	na	na	na	na	na	na	na
TSI	0.479592	EUR	GBR-TSI	2	175227446	0.266109	INDEL	9	175212749	175260443	-1	ENSG00000138433	CIR1	protein_coding	na	na	na	na	na	na
ASW	0.614754	AFR	ASW-YRI	5	106296179	0.3193	SNP	1	106150898	106346715	-1	ENSG00000251027	na	lincRNA	na	na	intron_variant;nc_transcript_variant;	rs4632787	T	T/G
TSI	0.581633	EUR	CEU-TSI	7	21243051	0.263986	SNP	1	na	na	na	na	na	na	na	na	na;	rs10499526	C	na
ASW	0.57377	AFR	ASW-LWK	5	179545300	0.336657	SNP	1	179527795	179636153	-1	ENSG00000146090	RASGEF1C	protein_coding	na	na	downstream_gene_variant;intron_variant;NMD_transcript_variant;upstream_gene_variant;	rs4355481	G	G/A
CHB	0.556701	ASN	CHB-JPT	17	35672393	0.275802	SNP	1	35441923	35766909	-1	ENSG00000132142	ACACA	protein_coding	613933	_ACETYL-CoA_CARBOXYLASE_DEFICIENCY;_ACACAD	intron_variant;nc_transcript_variant;NMD_transcript_variant;	rs79313122	T	T/C
JPT	0.589888	ASN	CHS-JPT	9	117033219	0.344888	SNP	1	116917840	117074791	1	ENSG00000196739	COL27A1	protein_coding	na	na	intron_variant;nc_transcript_variant;NMD_transcript_variant;non_coding_exon_variant;	rs10118121	T	T/C
YRI	0.823864	AFR	LWK-YRI	18	72817240	0.45273	INDEL	2	na	na	na	na	na	na	na	na	na;	rs62089957	A	na
JPT	0.657303	ASN	CHB-JPT	15	61814308	0.27586	SNP	1	61592525	61927648	-1	ENSG00000259616	na	processed_transcript	na	na	intron_variant;nc_transcript_variant;	rs4343214	T	C/T
GBR	0.769663	EUR	GBR-TSI	16	87035113	0.274765	SNP	1	na	na	na	na	na	na	na	na	na;na;	rs4843212	G	na
CHB	0.613402	ASN	CHB-JPT	12	54761931	0.298795	SNP	1	54747576	54860769	1	ENSG00000258086	na	processed_transcript	na	na	downstream_gene_variant;intron_variant;nc_transcript_variant;upstream_gene_variant;	rs2124530	C	T/C
ASW	0.57377	AFR	ASW-YRI	1	100707489	0.335134	SNP	1	100659736	100715390	-1	ENSG00000137992	DBT	protein_coding	248600	_MAPLE_SYRUP_URINE_DISEASE	intron_variant;	rs56215925	A	A/G
CEU	0.882353	EUR	CEU-FIN	1	143387485	0.296331	SNP	1	143377281	143404415	1	ENSG00000238261	na	lincRNA	na	na	intron_variant;nc_transcript_variant;upstream_gene_variant;intron_variant;nc_transcript_variant;upstream_gene_variant;intron_variant;nc_transcript_variant;upstream_gene_variant;	rs1712071	na	T/A
YRI	0.409091	AFR	ASW-YRI	4	171186238	0.31073	SNP	1	na	na	na	na	na	na	na	na	na;	rs7667604	T	na
LWK	0.57732	AFR	LWK-YRI	19	35771382	0.338683	SNP	1	na	na	na	na	na	na	na	na	downstream_gene_variant;upstream_gene_variant;	rs1882694	G	A/C
EUR	0.952507	CON	AFR-EUR	4	75036044	0.836653	SNP	1	74979891	75168816	1	ENSG00000163738	MTHFD2L	protein_coding	na	na	intron_variant;NMD_transcript_variant;	rs6446975	A	A/G
EUR	0.956464	CON	ASN-EUR	18	13437993	0.778143	SNP	1	13217497	13652754	1	ENSG00000168675	LDLRAD4	protein_coding	na	na	intron_variant;	rs9960403	G	A/G
EUR	0.883905	CON	AFR-EUR	2	29980408	0.759921	SNP	1	29415640	30144432	-1	ENSG00000171094	ALK	protein_coding	613014	_NEUROBLASTOMA,_SUSCEPTIBILITY_TO,_3;_NBLST3	intron_variant;	rs2541183	T	T/G
ASN	0.933566	CON	AFR-ASN	7	75163169	0.882753	SNP	1	75162621	75368280	-1	ENSG00000127946	HIP1	protein_coding	na	na	3_prime_UTR_variant;downstream_gene_variant;	rs1167827	G	A/G
TSI	0.653061	EUR	FIN-TSI	3	144191665	0.314352	SNP	1	na	na	na	na	na	na	na	na	na;	rs9873732	C	na
LWK	0.623711	AFR	ASW-LWK	7	83018986	0.386006	SNP	1	82993222	83278326	-1	ENSG00000170381	SEMA3E	protein_coding	na	na	intron_variant;	rs10232760	T	T/C
JPT	0.786517	ASN	CHS-JPT	8	106505971	0.331517	SNP	1	106330920	106816760	1	ENSG00000169946	ZFPM2	protein_coding	610187	_DIAPHRAGMATIC_HERNIA_3	intron_variant;nc_transcript_variant;	rs2622637	G	G/T
CEU	0.658824	EUR	CEU-TSI	17	2316831	0.265966	SNP	1	2308856	2319379	-1	ENSG00000205821	na	processed_transcript	na	na	downstream_gene_variant;intron_variant;nc_transcript_variant;	rs8067564	C	C/T
JPT	0.752809	ASN	CHS-JPT	5	123136870	0.277809	SNP	1	na	na	na	na	na	na	na	na	na;	rs257142	A	na
EUR	0.985488	CON	AFR-EUR	6	136516257	0.839147	SNP	1	136172834	136516712	1	ENSG00000171408	PDE7B	protein_coding	na	na	3_prime_UTR_variant;intron_variant;nc_transcript_variant;upstream_gene_variant;	rs7753890	C	T/C
GBR	0.623596	EUR	FIN-GBR	5	79416511	0.327897	SNP	1	79407050	79551898	-1	ENSG00000164300	SERINC5	protein_coding	na	na	intron_variant;	rs6867810	G	G/A
LWK	0.773196	AFR	ASW-LWK	1	242132806	0.33877	SNP	1	na	na	na	na	na	na	na	na	na;	rs28615221	G	na
CEU	0.741176	EUR	CEU-FIN	21	23134214	0.321822	SNP	1	23119293	23169735	1	ENSG00000233997	na	lincRNA	na	na	intron_variant;nc_transcript_variant;	rs2827021	A	G/A
ASN	0.840909	CON	ASN-EUR	14	97324289	0.810566	SNP	1	97263641	97398059	1	ENSG00000100749	VRK1	protein_coding	607596	_PONTOCEREBELLAR_HYPOPLASIA,_TYPE_1A;_PCH1A	downstream_gene_variant;intron_variant;upstream_gene_variant;	rs12434466	A	A/G
JPT	0.561798	ASN	CHS-JPT	4	91700562	0.331798	SNP	1	91048686	92523064	1	ENSG00000184305	FAM190A	protein_coding	na	na	intron_variant;nc_transcript_variant;NMD_transcript_variant;	rs72663609	T	T/A
TSI	0.545918	EUR	FIN-TSI	11	39781515	0.379252	SNP	1	na	na	na	na	na	na	na	na	na;	rs9795509	A	na
FIN	0.639785	EUR	FIN-GBR	3	65192789	0.308324	SNP	1	na	na	na	na	na	na	na	na	na;	rs1482615	G	na
EUR	0.968338	CON	AFR-EUR	13	49067103	0.805736	SNP	1	49063095	49107369	-1	ENSG00000136161	RCBTB2	protein_coding	na	na	intron_variant;upstream_gene_variant;	rs7325962	C	T/C
YRI	0.806818	AFR	LWK-YRI	10	127847109	0.281045	INDEL	2	127700950	128077024	-1	ENSG00000148848	ADAM12	protein_coding	na	na	feature_elongation;intron_variant;upstream_gene_variant;	rs200938080	na	-/GA
ASN	0.942308	CON	AFR-ASN	1	106954328	0.901657	SNP	1	na	na	na	na	na	na	na	na	na;	rs11184898	A	na
YRI	0.642045	AFR	ASW-YRI	2	26766053	0.297783	SNP	1	26680071	26781566	-1	ENSG00000115155	OTOF	protein_coding	601071	_DEAFNESS,_AUTOSOMAL_RECESSIVE_9;_DFNB9	intron_variant;	rs2384386	A	G/A
LWK	0.453608	AFR	LWK-YRI	15	69980542	0.288836	SNP	1	69884468	69988089	1	ENSG00000259641	na	processed_transcript	na	na	feature_truncation;intron_variant;nc_transcript_variant;intron_variant;nc_transcript_variant;	rs4777177	A	C/A
JPT	0.589888	ASN	CHS-JPT	5	75480311	0.354888	INDEL	2	75378997	75649764	1	ENSG00000122012	SV2C	protein_coding	na	na	na	na	na	na
TSI	0.790816	EUR	FIN-TSI	5	5836833	0.317698	INDEL	3	na	na	na	na	na	na	na	na	na	na	na	na
CHB	0.664948	ASN	CHB-JPT	9	5490027	0.266072	SNP	1	na	na	na	na	na	na	na	na	na;	rs10975139	T	na
ASN	0.951049	CON	AFR-ASN	12	123971491	0.900236	SNP	1	123955925	124018265	-1	ENSG00000188026	RILPL1	protein_coding	na	na	intron_variant;upstream_gene_variant;	rs11526043	G	G/A
CHB	0.716495	ASN	CHB-JPT	11	113822745	0.289529	SNP	1	na	na	na	na	na	na	na	na	na;	rs720396	A	na
ASW	0.696721	AFR	ASW-LWK	16	89113583	0.35136	SNP	1	89112580	89119373	-1	ENSG00000256982	na	lincRNA	na	na	nc_transcript_variant;non_coding_exon_variant;	rs73260400	G	A/G
ASN	0.993007	CON	AFR-ASN	14	57746217	0.862926	SNP	1	57735627	57756797	1	ENSG00000053770	AP5M1	protein_coding	na	na	downstream_gene_variant;intron_variant;nc_transcript_variant;NMD_transcript_variant;upstream_gene_variant;	rs2265059	G	C/G
EUR	0.914248	CON	AFR-EUR	3	144410842	0.792297	SNP	1	na	na	na	na	na	na	na	na	na;	rs73006065	A	na
LWK	0.628866	AFR	LWK-YRI	7	145450088	0.310684	SNP	1	na	na	na	na	na	na	na	na	na;	rs28413709	G	na
LWK	0.608247	AFR	ASW-LWK	8	58805517	0.345952	SNP	1	na	na	na	na	na	na	na	na	upstream_gene_variant;	rs7821134	T	T/C
ASN	1	CON	AFR-ASN	20	53252640	0.95122	SNP	1	53092136	53267710	1	ENSG00000101134	DOK5	protein_coding	na	na	intron_variant;	rs6014096	A	C/A
TSI	0.709184	EUR	CEU-TSI	3	67453290	0.268007	SNP	1	67410884	67705038	-1	ENSG00000172340	SUCLG2	protein_coding	na	na	intron_variant;	rs4279119	G	G/A
CEU	0.994118	EUR	CEU-FIN	16	79632101	0.262935	SV	5	79619740	79634611	-1	ENSG00000178573	MAF	protein_coding	610202	CATARACT,PULVERULENT,JUVENILE-ONSET	na	na	na	na
CHS	0.64	ASN	CHB-CHS	9	30999670	0.325567	SNP	1	na	na	na	na	na	na	na	na	na;na;	rs10970027	G	na
EUR	0.924802	CON	AFR-EUR	8	42465911	0.804883	SNP	1	na	na	na	na	na	na	na	na	na;	rs2974316	C	na
ASN	0.940559	CON	AFR-ASN	11	25269127	0.857226	SNP	1	na	na	na	na	na	na	na	na	na;	rs2896733	C	na
AFR	0.871951	CON	AFR-EUR	18	5407839	0.790157	SNP	1	5392383	5630699	-1	ENSG00000082397	EPB41L3	protein_coding	na	na	intron_variant;nc_transcript_variant;upstream_gene_variant;	rs2874686	T	C/T
ASW	0.680328	AFR	ASW-LWK	1	1581558	0.376204	SNP	1	1570603	1590473	-1	ENSG00000248333	CDK11B	protein_coding	na	na	intron_variant;upstream_gene_variant;intron_variant;upstream_gene_variant;	rs61774913	na	C/T
FIN	0.623656	EUR	CEU-FIN	4	17271720	0.294244	SNP	1	na	na	na	na	na	na	na	na	na;	rs13147223	A	na
ASW	0.532787	AFR	ASW-YRI	12	113342162	0.299832	SNP	1	na	na	na	na	na	na	na	na	downstream_gene_variant;upstream_gene_variant;	rs10774670	A	A/G
EUR	0.943272	CON	ASN-EUR	8	62165875	0.787677	SNP	1	61969717	62414204	1	ENSG00000177182	CLVS1	protein_coding	na	na	intron_variant;	rs145308715	G	A/T
FIN	0.596774	EUR	CEU-FIN	19	6455890	0.302657	SNP	1	6436090	6465214	-1	ENSG00000125648	SLC25A23	protein_coding	na	na	downstream_gene_variant;intron_variant;NMD_transcript_variant;upstream_gene_variant;	rs4807870	T	T/C
YRI	0.590909	AFR	LWK-YRI	15	101087772	0.271321	SNP	1	na	na	na	na	na	na	na	na	downstream_gene_variant;upstream_gene_variant;	rs28600955	G	G/C
CEU	0.629412	EUR	CEU-GBR	7	133483972	0.309187	INDEL	2	132937829	133751342	1	ENSG00000131558	EXOC4	protein_coding	na	na	na	na	na	na
FIN	0.629032	EUR	CEU-FIN	3	32806766	0.29962	SNP	1	32726637	32815367	1	ENSG00000182973	CNOT10	protein_coding	na	na	downstream_gene_variant;intron_variant;nc_transcript_variant;NMD_transcript_variant;non_coding_exon_variant;upstream_gene_variant;	rs13069438	T	T/C
CHS	0.57	ASN	CHS-JPT	8	27826331	0.300337	SNP	1	27727399	27850244	-1	ENSG00000168079	SCARA5	protein_coding	na	na	intron_variant;	rs2685398	T	T/C
FIN	0.66129	EUR	FIN-GBR	2	112237234	0.290504	SNP	1	111965353	112252677	-1	ENSG00000172965	na	processed_transcript	na	na	intron_variant;nc_transcript_variant;	rs6721071	G	A/G
YRI	0.579545	AFR	LWK-YRI	2	238659708	0.290886	SNP	1	238536219	238722325	1	ENSG00000124831	LRRFIP1	protein_coding	na	na	downstream_gene_variant;intron_variant;nc_transcript_variant;	rs3769062	T	C/T
GBR	0.674157	EUR	FIN-GBR	12	99257643	0.287061	SNP	1	99120235	100378432	-1	ENSG00000185046	ANKS1B	protein_coding	na	na	intron_variant;nc_transcript_variant;	rs201389	G	C/G
GBR	0.533708	EUR	FIN-GBR	1	246887046	0.259514	SNP	1	na	na	na	na	na	na	na	na	upstream_gene_variant;	rs9426267	T	T/G
LWK	0.670103	AFR	ASW-LWK	8	42253960	0.432398	SNP	1	42249142	42263415	1	ENSG00000078668	VDAC3	protein_coding	na	na	intron_variant;nc_transcript_variant;NMD_transcript_variant;upstream_gene_variant;	rs7818866	G	G/T
LWK	0.56701	AFR	ASW-LWK	7	45428369	0.337502	SNP	1	na	na	na	na	na	na	na	na	downstream_gene_variant;	rs1969508	T	T/C
FIN	0.483871	EUR	FIN-GBR	9	803158	0.326568	SNP	1	na	na	na	na	na	na	na	na	na;	rs10976679	A	na
ASN	0.931818	CON	AFR-ASN	20	25020047	0.887103	SNP	1	24986868	25039616	-1	ENSG00000154930	ACSS1	protein_coding	na	na	intron_variant;	rs2144371	C	C/T
ASW	0.540984	AFR	ASW-YRI	3	32117144	0.34212	SNP	1	31699382	32119072	-1	ENSG00000144645	OSBPL10	protein_coding	na	na	intron_variant;nc_transcript_variant;	rs6792174	C	C/T
ASN	0.921329	CON	AFR-ASN	3	167790693	0.866451	SNP	1	167726465	167813763	-1	ENSG00000173905	GOLIM4	protein_coding	na	na	intron_variant;	rs6444792	A	G/A
ASN	0.854895	CON	ASN-EUR	9	129369399	0.750673	SNP	1	129351873	129375979	-1	ENSG00000224842	na	antisense	na	na	downstream_gene_variant;intron_variant;nc_transcript_variant;	rs62578123	A	A/C
EUR	0.905013	CON	AFR-EUR	1	35706365	0.833875	SNP	1	na	na	na	na	na	na	na	na	na;	rs71516386	A	na
CHS	0.725	ASN	CHS-JPT	20	1372386	0.303652	SNP	1	1349622	1373806	-1	ENSG00000088832	FKBP1A	protein_coding	na	na	intron_variant;	rs3795136	G	G/A
JPT	0.758427	ASN	CHS-JPT	3	38712096	0.308427	SNP	1	na	na	na	na	na	na	na	na	na;	rs6809718	T	na
GBR	0.466292	EUR	GBR-TSI	18	70370521	0.277517	SNP	1	na	na	na	na	na	na	na	na	na;	rs1564793	G	na
ASN	0.956294	CON	AFR-ASN	7	101722836	0.901416	SNP	1	101459219	101927250	1	ENSG00000257923	CUX1	protein_coding	na	na	intron_variant;nc_transcript_variant;	rs382270	G	A/G
EUR	0.959103	CON	AFR-EUR	10	111909272	0.824957	SNP	1	na	na	na	na	na	na	na	na	na;	rs56300906	C	na
YRI	0.494318	AFR	LWK-YRI	7	80104891	0.370607	SNP	1	80087987	80141336	-1	ENSG00000214415	GNAT3	protein_coding	na	na	intron_variant;	rs6944302	C	C/T
EUR	0.881266	CON	AFR-EUR	1	246074181	0.804031	SNP	1	245912642	246670614	-1	ENSG00000185420	SMYD3	protein_coding	na	na	intron_variant;nc_transcript_variant;	rs10802296	C	C/A
ASN	0.977273	CON	AFR-ASN	17	17267922	0.841094	SNP	1	na	na	na	na	na	na	na	na	na;	rs6502581	C	na
EUR	0.914248	CON	ASN-EUR	12	33303610	0.793619	SNP	1	na	na	na	na	na	na	na	na	na;	rs7972327	C	na
FIN	0.623656	EUR	FIN-GBR	5	13099239	0.252869	SNP	1	na	na	na	na	na	na	na	na	na;	rs35317255	A	na
ASN	0.837413	CON	ASN-EUR	4	99968811	0.718679	SNP	1	99916771	99983964	1	ENSG00000164024	METAP1	protein_coding	na	na	downstream_gene_variant;intron_variant;	rs1230207	C	C/T
CHS	0.72	ASN	CHB-CHS	8	120326399	0.302474	INDEL	2	na	na	na	na	na	na	na	na	na	na	na	na
EUR	0.957784	CON	ASN-EUR	8	73855990	0.756735	SNP	1	na	na	na	na	na	na	na	na	upstream_gene_variant;	rs7833541	T	A/T
ASN	0.97028	CON	AFR-ASN	17	73386086	0.876784	SNP	1	73314157	73401790	-1	ENSG00000177885	GRB2	protein_coding	na	na	downstream_gene_variant;intron_variant;nc_transcript_variant;upstream_gene_variant;	rs4789186	C	C/T
GBR	0.58427	EUR	FIN-GBR	5	105166130	0.256313	SNP	1	na	na	na	na	na	na	na	na	na;	rs286710	T	na
CEU	0.723529	EUR	CEU-FIN	4	109047911	0.26654	SNP	1	108968701	109090112	-1	ENSG00000138795	LEF1	protein_coding	na	na	intron_variant;nc_transcript_variant;NMD_transcript_variant;	rs6835110	A	T/A
YRI	0.6875	AFR	ASW-YRI	8	123199081	0.310451	SNP	1	na	na	na	na	na	na	na	na	na;	rs4370535	C	na
JPT	0.724719	ASN	CHS-JPT	4	134909131	0.334719	SNP	1	134792401	134931845	-1	ENSG00000251388	na	lincRNA	na	na	intron_variant;nc_transcript_variant;	rs10034357	G	G/A
ASW	0.680328	AFR	ASW-LWK	3	174120795	0.376204	SNP	1	na	na	na	na	na	na	na	na	na;	rs9878357	T	na
YRI	0.556818	AFR	LWK-YRI	4	28141525	0.324859	SNP	1	na	na	na	na	na	na	na	na	na;	rs1358309	A	na
TSI	0.780612	EUR	FIN-TSI	8	7280445	0.393515	SNP	1	na	na	na	na	na	na	na	na	downstream_gene_variant;downstream_gene_variant;	rs3958991	na	A/G
CHB	0.701031	ASN	CHB-JPT	6	170426027	0.274065	SNP	1	na	na	na	na	na	na	na	na	na;	rs4710879	C	na
LWK	0.649485	AFR	LWK-YRI	1	224740141	0.359712	SNP	1	224622362	224928251	1	ENSG00000143786	CNIH3	protein_coding	na	na	intron_variant;nc_transcript_variant;	rs10916637	A	G/A
TSI	0.744898	EUR	GBR-TSI	12	92913696	0.272988	INDEL	3	na	na	na	na	na	na	na	na	na	na	na	na
ASN	0.898601	CON	ASN-EUR	3	140288628	0.783826	SNP	1	na	na	na	na	na	na	na	na	downstream_gene_variant;upstream_gene_variant;	rs10804676	C	T/C
LWK	0.639175	AFR	ASW-LWK	8	140678399	0.3277	SNP	1	140613081	140715299	-1	ENSG00000169427	KCNK9	protein_coding	612292	_BIRK-BAREL_MENTAL_RETARDATION_DYSMORPHISM_SYNDROME	intron_variant;	rs59486694	G	G/C
GBR	0.516854	EUR	GBR-TSI	12	562651	0.25665	SNP	1	na	na	na	na	na	na	na	na	na;	rs11608249	G	na
JPT	0.735955	ASN	CHB-JPT	10	129264247	0.287501	SNP	1	na	na	na	na	na	na	na	na	na;	rs915146	A	na
YRI	0.568182	AFR	LWK-YRI	1	43370522	0.361996	SNP	1	na	na	na	na	na	na	na	na	downstream_gene_variant;	rs61777700	T	T/G
CEU	0.452941	EUR	CEU-FIN	17	65032297	0.275522	SNP	1	na	na	na	na	na	na	na	na	downstream_gene_variant;upstream_gene_variant;	rs9303514	C	A/C
CHB	0.551546	ASN	CHB-JPT	1	70157086	0.287501	SNP	1	70034081	70617628	1	ENSG00000033122	LRRC7	protein_coding	na	na	intron_variant;	rs2846	A	G/A
FIN	0.747312	EUR	FIN-GBR	6	152571040	0.28102	SNP	1	152442819	152958936	-1	ENSG00000131018	SYNE1	protein_coding	612998	EMERY-DREIFUSSMUSCULARDYSTROPHY4,AUTOSOMALDOMINANT;EDMD4	intron_variant;nc_transcript_variant;	rs6940851	G	G/A
LWK	0.448454	AFR	LWK-YRI	13	105655752	0.317772	SNP	1	na	na	na	na	na	na	na	na	na;	rs7336116	G	na
TSI	0.821429	EUR	CEU-TSI	13	98264304	0.286134	SNP	1	na	na	na	na	na	na	na	na	na;	rs4349012	T	na
FIN	0.483871	EUR	FIN-GBR	21	28721810	0.326568	SNP	1	na	na	na	na	na	na	na	na	na;	rs7280320	C	na
TSI	0.617347	EUR	FIN-TSI	7	18007588	0.353906	SNP	1	na	na	na	na	na	na	na	na	downstream_gene_variant;	rs6946266	C	G/C
CEU	0.617647	EUR	CEU-TSI	3	52250129	0.265606	INDEL	3	na	na	na	na	na	na	na	na	na	na	na	na
ASW	0.42623	AFR	ASW-YRI	3	156017320	0.318275	INDEL	2	155755490	156256545	1	ENSG00000169282	KCNAB1	protein_coding	na	na	na	na	na	na
CHB	0.752577	ASN	CHB-CHS	13	112846890	0.277577	SNP	1	na	na	na	na	na	na	na	na	upstream_gene_variant;upstream_gene_variant;	rs58649320	na	CCCTTTCTGTGACGGTATCCTTTCTGTGACGGTA/-
YRI	0.846591	AFR	LWK-YRI	10	67428679	0.346591	SNP	1	67330208	67526299	1	ENSG00000228065	na	lincRNA	na	na	intron_variant;nc_transcript_variant;	rs79320128	A	A/T
CHS	0.74	ASN	CHS-JPT	12	130440769	0.346742	SNP	1	na	na	na	na	na	na	na	na	na;	rs7967763	G	na
TSI	0.647959	EUR	GBR-TSI	6	99536850	0.378296	SNP	1	na	na	na	na	na	na	na	na	na;	rs6918521	T	na
EUR	0.974934	CON	ASN-EUR	6	95602800	0.726682	SNP	1	na	na	na	na	na	na	na	na	na;	rs9294624	C	na
JPT	0.702247	ASN	CHB-JPT	15	42425871	0.253794	SNP	1	na	na	na	na	na	na	na	na	na;	rs11070361	A	na
TSI	0.530612	EUR	FIN-TSI	11	88935088	0.358569	SNP	1	88910620	89028908	1	ENSG00000077498	TYR	protein_coding	606952	ALBINISM,OCULOCUTANEOUS,TYPEIB;OCA1B	downstream_gene_variant;intron_variant;	rs12285584	C	C/T
FIN	0.435484	EUR	CEU-FIN	15	98499524	0.259013	SNP	2	98462784	98517068	1	ENSG00000140450	ARRDC4	protein_coding	na	na	intron_variant;upstream_gene_variant;intron_variant;upstream_gene_variant;	rs11073590	G	T/GT
JPT	0.44382	ASN	CHB-JPT	1	151782334	0.294336	SNP	1	151778547	151804348	-1	ENSG00000143365	RORC	protein_coding	na	na	intron_variant;nc_transcript_variant;upstream_gene_variant;	rs10494269	C	C/G
TSI	0.94898	EUR	FIN-TSI	9	66316921	0.298442	SNP	1	na	na	na	na	na	na	na	na	na;na;	rs28853945	na	na
EUR	0.98285	CON	AFR-EUR	3	188675732	0.799923	SNP	1	188665003	189043093	1	ENSG00000188001	TPRG1	protein_coding	na	na	intron_variant;	rs4687010	A	A/G
CHS	0.64	ASN	CHS-JPT	1	235514455	0.297303	SNP	1	na	na	na	na	na	na	na	na	na;	rs1806603	G	na
JPT	0.640449	ASN	CHB-JPT	2	41366779	0.336326	SNP	1	na	na	na	na	na	na	na	na	upstream_gene_variant;	rs77703766	A	A/G
GBR	0.539326	EUR	FIN-GBR	6	54199780	0.281261	SNP	1	54172657	54254950	1	ENSG00000137251	TINAG	protein_coding	na	na	intron_variant;	rs906660	C	T/C
TSI	0.688776	EUR	GBR-TSI	18	21096682	0.295517	INDEL	4	21086307	21166862	-1	ENSG00000141458	NPC1	protein_coding	257220	NIEMANN-PICKDISEASE,TYPEC1;NPC1	na	na	na	na
EUR	0.922164	CON	AFR-EUR	5	100967225	0.824603	SNP	1	na	na	na	na	na	na	na	na	na;	rs719904	T	na
ASN	0.98951	CON	AFR-ASN	8	139086954	0.906177	SNP	1	138821687	139095813	-1	ENSG00000253288	na	lincRNA	na	na	downstream_gene_variant;intron_variant;nc_transcript_variant;	rs1325055	C	C/G
ASN	0.928322	CON	AFR-ASN	2	214009667	0.861249	SNP	1	213864429	214017151	-1	ENSG00000030419	IKZF2	protein_coding	na	na	downstream_gene_variant;intron_variant;NMD_transcript_variant;	rs10932471	G	G/A
EUR	0.936675	CON	AFR-EUR	11	123261385	0.816757	SNP	1	na	na	na	na	na	na	na	na	na;	rs7927064	T	na
CEU	0.7	EUR	CEU-GBR	3	53467334	0.278652	INDEL	2	na	na	na	na	na	na	na	na	na;	rs202152438	na	na
CEU	0.682353	EUR	CEU-FIN	12	47444985	0.295256	INDEL	5	na	na	na	na	na	na	na	na	na	na	na	na
ASN	0.993007	CON	AFR-ASN	16	87404088	0.921869	SNP	1	87360593	87425748	-1	ENSG00000103264	FBXO31	protein_coding	na	na	intron_variant;nc_transcript_variant;NMD_transcript_variant;upstream_gene_variant;	rs889603	C	C/G
CEU	0.641176	EUR	CEU-TSI	13	20124094	0.27383	SNP	1	na	na	na	na	na	na	na	na	downstream_gene_variant;	rs9506200	T	T/C
YRI	0.744318	AFR	ASW-YRI	3	45945762	0.301695	SNP	1	45864808	45957534	-1	ENSG00000163818	LZTFL1	protein_coding	na	na	downstream_gene_variant;intron_variant;nc_transcript_variant;NMD_transcript_variant;	rs62245098	G	G/A
JPT	0.679775	ASN	CHB-JPT	14	80335447	0.267404	SNP	1	na	na	na	na	na	na	na	na	downstream_gene_variant;	rs7151699	T	T/G
CHB	0.510309	ASN	CHB-JPT	3	83842624	0.251882	SNP	1	na	na	na	na	na	na	na	na	na;	rs11127824	G	na
CHS	0.71	ASN	CHS-JPT	3	156003309	0.344831	INDEL	2	155755490	156256545	1	ENSG00000169282	KCNAB1	protein_coding	na	na	na	na	na	na
CHB	0.427835	ASN	CHB-JPT	7	4346991	0.264914	SNP	1	na	na	na	na	na	na	na	na	na;	rs1859532	C	na
ASN	0.952797	CON	AFR-ASN	7	135863198	0.908082	SNP	1	135777673	136122174	1	ENSG00000232053	na	lincRNA	na	na	intron_variant;nc_transcript_variant;	rs834793	G	A/G
ASN	0.954545	CON	AFR-ASN	6	44548875	0.895602	SNP	1	na	na	na	na	na	na	na	na	na;	rs326809	C	na
CHS	0.505	ASN	CHB-CHS	14	33320929	0.298814	SNP	1	na	na	na	na	na	na	na	na	na;na;	rs71409512	na	na
CEU	0.835294	EUR	CEU-TSI	4	189138273	0.268968	SNP	1	na	na	na	na	na	na	na	na	na;	rs6815663	A	na
TSI	0.566327	EUR	GBR-TSI	13	108748485	0.25172	INDEL	2	na	na	na	na	na	na	na	na	na	na	na	na
LWK	0.876289	AFR	ASW-LWK	12	117765518	0.343502	SNP	1	117645947	117889975	-1	ENSG00000089250	NOS1	protein_coding	na	na	downstream_gene_variant;intron_variant;	rs471871	C	T/A
AFR	0.918699	CON	AFR-EUR	10	84074976	0.760388	SNP	1	83635070	84746723	1	ENSG00000185737	NRG3	protein_coding	na	na	intron_variant;NMD_transcript_variant;	rs7069367	T	T/C
JPT	0.606742	ASN	CHB-JPT	4	107149058	0.281999	INDEL	7	106965474	107242652	-1	ENSG00000145348	TBCK	protein_coding	na	na	na	na	na	na
TSI	0.510204	EUR	FIN-TSI	9	131557002	0.343537	SNP	1	131549483	131572711	1	ENSG00000107021	TBC1D13	protein_coding	na	na	intron_variant;nc_transcript_variant;	rs10819441	C	C/T
EUR	0.891821	CON	ASN-EUR	11	120100867	0.785177	SNP	1	120081475	120101001	1	ENSG00000184232	OAF	protein_coding	na	na	3_prime_UTR_variant;downstream_gene_variant;	rs580174	G	G/A
YRI	0.744318	AFR	LWK-YRI	8	32026489	0.295865	SNP	1	31496902	32622548	1	ENSG00000157168	NRG1	protein_coding	na	na	intron_variant;upstream_gene_variant;	rs57086312	A	A/G
TSI	0.658163	EUR	FIN-TSI	5	149907533	0.308701	SNP	1	149865381	149937773	1	ENSG00000070614	NDST1	protein_coding	na	na	synonymous_variant;	rs2273235	G	T/G
FIN	0.639785	EUR	FIN-GBR	18	69967686	0.257762	SNP	1	na	na	na	na	na	na	na	na	na;	rs8098276	G	na
AFR	0.943089	CON	AFR-EUR	1	159174683	0.940451	SNP	1	159173097	159176290	1	ENSG00000213088	DARC	protein_coding	611862	_WHITE_BLOOD_CELL_COUNT_QUANTITATIVE_TRAIT_LOCUS_1;_WBCQ1	5_prime_UTR_variant;downstream_gene_variant;upstream_gene_variant;5_prime_UTR_variant;downstream_gene_variant;upstream_gene_variant;	rs2814778	T	T/C
FIN	0.623656	EUR	FIN-TSI	12	101203640	0.35835	SNP	1	101111304	101522419	1	ENSG00000151572	ANO4	protein_coding	na	na	intron_variant;nc_transcript_variant;NMD_transcript_variant;	rs10860636	A	A/G
CEU	0.670588	EUR	CEU-FIN	9	115304295	0.288868	SNP	1	115249127	115431677	1	ENSG00000165185	KIAA1958	protein_coding	na	na	intron_variant;	rs10981436	G	G/A
FIN	0.569892	EUR	FIN-TSI	11	120617504	0.324995	SNP	1	120382468	120859101	1	ENSG00000149403	GRIK4	protein_coding	na	na	intron_variant;nc_transcript_variant;	rs1945010	C	T/C
FIN	0.629032	EUR	CEU-FIN	15	93382586	0.32315	SNP	1	na	na	na	na	na	na	na	na	na;	rs8029083	T	na
ASN	0.774476	CON	ASN-EUR	19	34432677	0.765241	SNP	1	na	na	na	na	na	na	na	na	na;	rs16960761	T	na
ASN	0.972028	CON	AFR-ASN	17	59312048	0.886662	SNP	1	58754814	59470199	1	ENSG00000141376	BCAS3	protein_coding	na	na	intron_variant;nc_transcript_variant;	rs11655822	C	C/G
CHS	0.615	ASN	CHS-JPT	1	202587012	0.322865	SNP	1	202559724	202679545	-1	ENSG00000143858	SYT2	protein_coding	na	na	intron_variant;	rs578816	C	C/T
TSI	0.591837	EUR	GBR-TSI	13	67955966	0.27723	SNP	1	na	na	na	na	na	na	na	na	downstream_gene_variant;	rs9571775	G	T/G
ASW	0.459016	AFR	ASW-YRI	2	206254147	0.34538	SNP	1	205410516	206484886	1	ENSG00000116117	PARD3B	protein_coding	na	na	intron_variant;nc_transcript_variant;	rs849240	C	C/T
ASN	0.982517	CON	ASN-EUR	20	568696	0.890169	SNP	1	na	na	na	na	na	na	na	na	na;	rs6053171	G	na
FIN	0.822581	EUR	FIN-TSI	3	194634750	0.317479	SNP	1	na	na	na	na	na	na	na	na	na;	rs1816397	T	na
TSI	0.612245	EUR	FIN-TSI	6	170985526	0.364933	SNP	1	na	na	na	na	na	na	na	na	na;	rs192058916	T	na
TSI	0.668367	EUR	CEU-TSI	19	29691443	0.268367	SNP	1	na	na	na	na	na	na	na	na	na;	rs62109284	G	na
ASW	0.704918	AFR	ASW-LWK	10	65409182	0.369866	SNP	1	na	na	na	na	na	na	na	na	na;	rs2619602	G	na
GBR	0.904494	EUR	FIN-GBR	17	63898157	0.275462	SNP	1	63631656	64188202	-1	ENSG00000154240	CEP112	protein_coding	na	na	intron_variant;nc_transcript_variant;	rs2241008	C	C/T
EUR	0.869393	CON	AFR-EUR	7	98898767	0.798255	SNP	1	98836417	98908753	1	ENSG00000002079	MYH16	pseudogene	608580	_MYOSIN,_HEAVY_CHAIN_16,_SKELETAL_MUSCLE,_PSEUDOGENE;_MYH16	downstream_gene_variant;intron_variant;nc_transcript_variant;upstream_gene_variant;	rs10267346	C	T/C
TSI	0.678571	EUR	FIN-TSI	14	105388755	0.31298	SNP	1	na	na	na	na	na	na	na	na	upstream_gene_variant;	rs2582529	A	A/G
ASN	0.88986	CON	ASN-EUR	13	98744563	0.788277	SNP	1	na	na	na	na	na	na	na	na	na;	rs586851	A	na
ASW	0.704918	AFR	ASW-LWK	9	125536549	0.354403	SNP	1	na	na	na	na	na	na	na	na	na;	rs2792989	T	na
YRI	0.835227	AFR	ASW-YRI	5	8732926	0.343424	SNP	1	na	na	na	na	na	na	na	na	na;	rs156485	C	na
FIN	0.672043	EUR	FIN-TSI	15	92882007	0.355716	SNP	1	na	na	na	na	na	na	na	na	na;	rs55730535	T	na
JPT	0.533708	ASN	CHB-JPT	2	166147855	0.306904	INDEL	5	166095912	166248818	1	ENSG00000136531	SCN2A	protein_coding	613721	_EPILEPTIC_ENCEPHALOPATHY,_EARLY_INFANTILE,_11;_EIEE11	na	na	na	na
JPT	0.752809	ASN	CHS-JPT	2	88928874	0.347809	INDEL	2	88927057	88931337	1	ENSG00000234028	na	lincRNA	na	na	na	na	na	na
CHB	0.78866	ASN	CHB-CHS	4	29631865	0.25866	INDEL	2	na	na	na	na	na	na	na	na	na	na	na	na
ASW	0.57377	AFR	ASW-YRI	17	78429030	0.306725	SNP	1	na	na	na	na	na	na	na	na	upstream_gene_variant;	rs6565693	C	T/C
LWK	0.618557	AFR	ASW-LWK	13	25919996	0.397245	SNP	1	25875662	25923938	1	ENSG00000139496	NUPL1	protein_coding	na	na	downstream_gene_variant;intron_variant;nc_transcript_variant;	rs9507502	T	C/T
EUR	0.968338	CON	AFR-EUR	3	188703960	0.842321	SNP	1	188665003	189043093	1	ENSG00000188001	TPRG1	protein_coding	na	na	downstream_gene_variant;intron_variant;nc_transcript_variant;	rs848976	G	G/C
CHB	0.664948	ASN	CHB-CHS	5	147615023	0.279948	SNP	1	na	na	na	na	na	na	na	na	upstream_gene_variant;upstream_gene_variant;	rs12717964	C	G/C
EUR	0.829815	CON	AFR-EUR	7	157197114	0.736319	SNP	1	157128075	157210133	1	ENSG00000105993	DNAJB6	protein_coding	603511	_MUSCULAR_DYSTROPHY,_LIMB-GIRDLE,_TYPE_1E;_LGMD1E	intron_variant;nc_transcript_variant;	rs6973920	T	C/T
EUR	0.967018	CON	AFR-EUR	11	19620227	0.87962	SNP	1	19372271	20143144	1	ENSG00000166833	NAV2	protein_coding	na	na	intron_variant;	rs11025189	C	C/T
CHB	0.768041	ASN	CHB-JPT	18	9343179	0.279277	SNP	1	9334765	9402418	1	ENSG00000128791	TWSG1	protein_coding	na	na	intron_variant;NMD_transcript_variant;	rs2028655	G	G/A
FIN	0.892473	EUR	CEU-FIN	10	64756665	0.268944	INDEL	2	na	na	na	na	na	na	na	na	na	na	na	na
GBR	0.466292	EUR	FIN-GBR	13	63138890	0.283496	SNP	1	na	na	na	na	na	na	na	na	na;	rs2649168	C	na
ASW	0.557377	AFR	ASW-YRI	5	147654463	0.364195	SNP	1	147647743	147665817	1	ENSG00000214510	SPINK13	protein_coding	na	na	intron_variant;nc_transcript_variant;	rs6887885	A	G/A
AFR	0.849593	CON	AFR-EUR	9	136769888	0.849593	SNP	1	136627016	136857726	-1	ENSG00000160293	VAV2	protein_coding	na	na	intron_variant;nc_transcript_variant;	rs2789823	A	G/A
CEU	0.588235	EUR	CEU-GBR	2	221351731	0.256775	INDEL	2	221315400	221569286	1	ENSG00000236451	na	lincRNA	na	na	na	na	na	na
LWK	0.71134	AFR	LWK-YRI	10	93415249	0.319295	SNP	1	na	na	na	na	na	na	na	na	na;	rs67337726	A	na
TSI	0.647959	EUR	CEU-TSI	10	124238710	0.253842	SNP	1	124221041	124274424	1	ENSG00000166033	HTRA1	protein_coding	610149	MACULARDEGENERATION,AGE-RELATED,7;ARMD7	intron_variant;	rs760336	T	T/C
YRI	0.784091	AFR	ASW-YRI	10	67428671	0.333271	SNP	1	67330208	67526299	1	ENSG00000228065	na	lincRNA	na	na	intron_variant;nc_transcript_variant;	rs80010461	G	G/C
JPT	0.191011	ASN	CHS-JPT	13	95831783	0.301798	SNP	2	95672083	95953687	-1	ENSG00000125257	ABCC4	protein_coding	na	na	feature_truncation;intron_variant;intron_variant;	rs2766473	A	T/-
TSI	0.821429	EUR	FIN-TSI	3	74972779	0.316052	INDEL	2	na	na	na	na	na	na	na	na	na	na	na	na
TSI	0.683673	EUR	FIN-TSI	13	29263862	0.323458	SNP	1	na	na	na	na	na	na	na	na	na;	rs9579219	A	na
FIN	0.731183	EUR	FIN-TSI	17	44539382	0.32302	SNP	1	44450221	44564507	1	ENSG00000260075	NSFP1	pseudogene	na	na	intron_variant;nc_transcript_variant;intron_variant;nc_transcript_variant;	rs155766	T	G/A
ASN	0.875874	CON	ASN-EUR	2	125859777	0.79408	SNP	1	na	na	na	na	na	na	na	na	na;	rs4497887	C	na
ASW	0.352459	AFR	ASW-YRI	22	35534933	0.335414	SNP	1	35515817	35627049	-1	ENSG00000233080	na	processed_transcript	na	na	intron_variant;nc_transcript_variant;	rs4821368	G	G/C
FIN	0.564516	EUR	FIN-TSI	4	162600169	0.355332	SNP	1	162305049	163085187	-1	ENSG00000168843	FSTL5	protein_coding	na	na	intron_variant;	rs62330773	C	C/A
ASW	0.622951	AFR	ASW-YRI	13	112609222	0.264996	SNP	1	na	na	na	na	na	na	na	na	na;	rs12873524	C	na
EUR	0.911609	CON	ASN-EUR	1	81455877	0.719302	SNP	1	na	na	na	na	na	na	na	na	na;	rs10782744	A	na
CHB	0.448454	ASN	CHB-CHS	20	53788194	0.293454	SNP	1	na	na	na	na	na	na	na	na	na;	rs4497922	G	na
LWK	0.891753	AFR	LWK-YRI	16	213139	0.420162	SNP	1	213121	215155	1	ENSG00000206178	HBZP1	pseudogene	na	na	intron_variant;nc_transcript_variant;non_coding_exon_variant;upstream_gene_variant;	rs61420932	G	T/G
ASW	0.483607	AFR	ASW-LWK	21	44734007	0.318658	SNP	1	na	na	na	na	na	na	na	na	na;	rs605781	T	na
EUR	0.994723	CON	AFR-EUR	21	17928554	0.813829	SNP	1	17442842	17982094	1	ENSG00000215386	LINC00478	lincRNA	na	na	intron_variant;nc_transcript_variant;	rs2823880	C	A/C
CHB	0.726804	ASN	CHB-JPT	13	41021072	0.305456	SNP	1	na	na	na	na	na	na	na	na	downstream_gene_variant;	rs9532544	C	T/G
CEU	0.723529	EUR	CEU-FIN	17	4812470	0.347185	SNP	1	na	na	na	na	na	na	na	na	na;	rs9905341	G	na
TSI	0.744898	EUR	GBR-TSI	8	7764420	0.329168	SNP	1	na	na	na	na	na	na	na	na	na;	rs142721326	G	na
CHB	0.695876	ASN	CHB-CHS	6	26745653	0.260876	SNP	1	na	na	na	na	na	na	na	na	na;	rs113612082	na	na
ASN	0.938811	CON	AFR-ASN	3	57209197	0.879868	SNP	1	na	na	na	na	na	na	na	na	upstream_gene_variant;	rs6445860	G	T/G
GBR	0.977528	EUR	CEU-GBR	14	106244301	0.324587	SV	5	na	na	na	na	na	na	na	na	na	na	na	na
JPT	0.483146	ASN	CHB-JPT	17	77985070	0.297579	SNP	1	77906142	78009647	-1	ENSG00000167291	TBC1D16	protein_coding	na	na	intron_variant;	rs4132551	T	G/T
CEU	0.535294	EUR	CEU-FIN	12	8131189	0.325617	SNP	1	7926148	8250367	1	ENSG00000089818	NECAP1	protein_coding	na	na	downstream_gene_variant;intron_variant;	rs7300229	C	C/G
ASW	0.606557	AFR	ASW-LWK	5	138439801	0.317898	SNP	1	138282409	138629246	-1	ENSG00000120725	SIL1	protein_coding	248800	_MARINESCO-SJOGREN_SYNDROME;_MSS	downstream_gene_variant;intron_variant;	rs1368374	A	G/A
FIN	0.462366	EUR	CEU-FIN	8	130473200	0.256483	SNP	1	130363937	130692485	-1	ENSG00000229140	CCDC26	lincRNA	na	na	intron_variant;nc_transcript_variant;	rs977308	C	T/C
YRI	0.681818	AFR	LWK-YRI	1	143470807	0.418932	SNP	1	na	na	na	na	na	na	na	na	upstream_gene_variant;upstream_gene_variant;	rs2933842	na	A/G
FIN	0.596774	EUR	FIN-TSI	2	136138627	0.504937	SNP	1	135894486	136288806	-1	ENSG00000121988	ZRANB3	protein_coding	na	na	intron_variant;nc_transcript_variant;NMD_transcript_variant;	rs3940549	A	A/G
LWK	0.762887	AFR	ASW-LWK	1	110201699	0.394034	SNP	1	110198703	110208118	1	ENSG00000168765	GSTM4	protein_coding	na	na	downstream_gene_variant;nc_transcript_variant;non_coding_exon_variant;synonymous_variant;	rs506008	C	T/C
FIN	0.682796	EUR	FIN-TSI	12	1632001	0.366469	SNP	1	na	na	na	na	na	na	na	na	na;	rs12821886	C	na
FIN	0.532258	EUR	FIN-TSI	4	140544936	0.292462	SNP	1	na	na	na	na	na	na	na	na	upstream_gene_variant;	rs706340	A	C/A
TSI	0.545918	EUR	CEU-TSI	21	33388531	0.263565	SNP	1	33245628	33416946	1	ENSG00000142149	HUNK	protein_coding	na	na	downstream_gene_variant;intron_variant;	rs2833612	T	T/A
JPT	0.657303	ASN	CHB-JPT	2	141845251	0.255242	SNP	1	140988992	142889270	-1	ENSG00000168702	LRP1B	protein_coding	na	na	intron_variant;	rs3856356	C	C/T
CHS	0.83	ASN	CHS-JPT	1	103775751	0.318764	INDEL	2	na	na	na	na	na	na	na	na	na	na	na	na
ASN	0.993007	CON	AFR-ASN	2	72826665	0.944227	SNP	1	72403113	73053170	-1	ENSG00000144036	EXOC6B	protein_coding	na	na	intron_variant;NMD_transcript_variant;	rs1596930	A	A/G
ASW	0.516393	AFR	ASW-LWK	19	41641521	0.325672	SNP	1	41640627	41643213	1	ENSG00000268529	CYP2T3P	pseudogene	na	na	intron_variant;nc_transcript_variant;intron_variant;nc_transcript_variant;	rs1709131	C	A/G
YRI	0.602273	AFR	LWK-YRI	9	100343710	0.344541	SNP	1	100263462	100364023	1	ENSG00000136842	TMOD1	protein_coding	na	na	intron_variant;	rs9299231	T	G/T
CHB	0.587629	ASN	CHB-JPT	14	28389117	0.25055	SNP	1	na	na	na	na	na	na	na	na	na;	rs12590537	A	na
ASW	0.540984	AFR	ASW-YRI	6	164421002	0.296665	SNP	1	na	na	na	na	na	na	na	na	na;	rs205982	T	na
ASN	0.797203	CON	ASN-EUR	7	22811124	0.751029	SNP	1	na	na	na	na	na	na	na	na	downstream_gene_variant;	rs57749711	T	T/C
FIN	0.693548	EUR	FIN-GBR	3	4260173	0.255346	INDEL	3	3742498	4508965	-1	ENSG00000144455	SUMF1	protein_coding	272200	MULTIPLESULFATASEDEFICIENCY;MSD	na	na	na	na
ASN	0.998252	CON	AFR-ASN	22	46500164	0.931179	SNP	1	46449749	46509808	1	ENSG00000197182	na	protein_coding	na	na	intron_variant;NMD_transcript_variant;	rs11702897	C	G/C
LWK	0.685567	AFR	LWK-YRI	17	4646064	0.310567	SNP	1	4643319	4649411	1	ENSG00000141497	ZMYND15	protein_coding	na	na	intron_variant;nc_transcript_variant;upstream_gene_variant;	rs4790224	A	A/G
GBR	0.741573	EUR	GBR-TSI	11	45789684	0.287491	INDEL	2	na	na	na	na	na	na	na	na	na	na	na	na
CHS	0.835	ASN	CHS-JPT	10	54042556	0.318146	SNP	1	52750945	54058110	1	ENSG00000185532	PRKG1	protein_coding	na	na	intron_variant;nc_transcript_variant;	rs11001444	na	A/G
EUR	0.970976	CON	AFR-EUR	14	105937272	0.80431	SNP	1	na	na	na	na	na	na	na	na	downstream_gene_variant;upstream_gene_variant;	rs4983416	G	G/A
JPT	0.786517	ASN	CHS-JPT	10	127744330	0.286517	INDEL	4	127700950	128077024	-1	ENSG00000148848	ADAM12	protein_coding	na	na	na	na	na	na
GBR	0.674157	EUR	GBR-TSI	13	40864251	0.291504	INDEL	2	na	na	na	na	na	na	na	na	na	na	na	na
CHS	0.6	ASN	CHB-CHS	4	189794721	0.259794	SNP	1	na	na	na	na	na	na	na	na	na;	rs9683487	A	na
YRI	0.676136	AFR	LWK-YRI	20	14163707	0.423559	SNP	1	13976015	16033842	1	ENSG00000172264	MACROD2	protein_coding	na	na	intron_variant;nc_transcript_variant;	rs62208177	A	T/A
ASN	0.952797	CON	AFR-ASN	9	136630398	0.863366	SNP	1	136627016	136857726	-1	ENSG00000160293	VAV2	protein_coding	na	na	intron_variant;upstream_gene_variant;	rs593590	T	T/C
FIN	0.505376	EUR	CEU-FIN	12	92117210	0.281847	SNP	1	na	na	na	na	na	na	na	na	na;	rs1873983	A	na
TSI	0.72449	EUR	GBR-TSI	14	19872428	0.308759	SNP	1	19854098	19925348	-1	ENSG00000244306	na	lincRNA	na	na	downstream_gene_variant;intron_variant;nc_transcript_variant;downstream_gene_variant;intron_variant;nc_transcript_variant;	rs2495131	na	C/G
JPT	0.426966	ASN	CHS-JPT	17	57604879	0.306966	INDEL	3	na	na	na	na	na	na	na	na	na	na	na	na
CHS	0.635	ASN	CHS-JPT	11	61514670	0.326011	SNP	1	61513965	61525127	-1	ENSG00000124915	na	lincRNA	na	na	downstream_gene_variant;intron_variant;nc_transcript_variant;	rs198423	G	G/C
CHB	0.525773	ASN	CHB-JPT	5	92131294	0.278582	SNP	1	na	na	na	na	na	na	na	na	na;	rs10866772	T	na
CHB	0.438144	ASN	CHB-CHS	2	163801087	0.278144	INDEL	3	na	na	na	na	na	na	na	na	na	na	na	na
FIN	0.580645	EUR	FIN-TSI	9	16900577	0.361257	SNP	1	na	na	na	na	na	na	na	na	na;	rs13296061	G	na
LWK	0.603093	AFR	LWK-YRI	4	180533319	0.290593	SNP	1	na	na	na	na	na	na	na	na	na;na;na;	rs7690126	G	na
CEU	0.847059	EUR	CEU-GBR	16	12676281	0.290879	INDEL	6	12654613	12704901	-1	ENSG00000259899	na	antisense	na	na	feature_truncation;intron_variant;nc_transcript_variant;	rs147326453	na	TT/-
CEU	0.611765	EUR	CEU-TSI	16	62191234	0.285234	INDEL	5	na	na	na	na	na	na	na	na	na;	rs201629238	C	na
ASN	0.917832	CON	AFR-ASN	15	28187772	0.889377	SNP	1	28000021	28344504	-1	ENSG00000104044	OCA2	protein_coding	227220	_SKIN/HAIR/EYE_PIGMENTATION,_VARIATION_IN,_1;_SHEP1	intron_variant;	rs1545397	A	A/T
GBR	0.539326	EUR	FIN-GBR	6	15945195	0.270509	SNP	1	na	na	na	na	na	na	na	na	na;	rs7745980	A	na
JPT	0.589888	ASN	CHS-JPT	3	69419614	0.389888	SNP	1	69219141	69591734	-1	ENSG00000114541	FRMD4B	protein_coding	na	na	intron_variant;nc_transcript_variant;	rs34266487	C	C/A
TSI	0.653061	EUR	FIN-TSI	8	144946345	0.298223	SNP	1	144939497	144952632	-1	ENSG00000227184	EPPK1	protein_coding	na	na	synonymous_variant;	rs34753358	G	G/A
GBR	0.702247	EUR	GBR-TSI	1	230487847	0.268574	INDEL	2	230457392	230561475	-1	ENSG00000177614	PGBD5	protein_coding	na	na	na	na	na	na
TSI	0.719388	EUR	GBR-TSI	22	21972501	0.298039	INDEL	7	21903736	21978323	1	ENSG00000185651	UBE2L3	protein_coding	na	na	na	na	na	na
CEU	0.523529	EUR	CEU-GBR	12	22499621	0.315664	SNP	1	22216707	22589975	-1	ENSG00000111728	ST8SIA1	protein_coding	na	na	intron_variant;nc_transcript_variant;	rs7960970	C	A/C
TSI	0.693878	EUR	GBR-TSI	4	157396112	0.261293	SNP	1	na	na	na	na	na	na	na	na	na;	rs28480596	A	na
YRI	0.727273	AFR	ASW-YRI	13	106250265	0.342027	SNP	1	na	na	na	na	na	na	na	na	na;	rs11618285	T	na
TSI	0.668367	EUR	FIN-TSI	20	48501606	0.394174	SNP	1	48429250	48508779	1	ENSG00000197818	SLC9A8	protein_coding	na	na	intron_variant;upstream_gene_variant;	rs645544	G	A/G
FIN	0.446237	EUR	FIN-TSI	2	237708924	0.344196	SNP	1	na	na	na	na	na	na	na	na	na;	rs4663666	C	na
FIN	0.736559	EUR	FIN-GBR	7	153325189	0.264649	SNP	1	na	na	na	na	na	na	na	na	na;	rs4466311	T	na
JPT	0.662921	ASN	CHS-JPT	12	67589280	0.312921	SNP	1	na	na	na	na	na	na	na	na	na;	rs10784613	A	na
LWK	0.71134	AFR	ASW-LWK	6	34965012	0.358881	SNP	1	34857042	35059179	1	ENSG00000064999	ANKS1A	protein_coding	na	na	intron_variant;	rs56248791	C	T/C
EUR	0.866755	CON	ASN-EUR	14	35193610	0.719901	SNP	1	na	na	na	na	na	na	na	na	na;	rs111464865	C	na
EUR	0.968338	CON	AFR-EUR	8	111756498	0.797606	INDEL	2	na	na	na	na	na	na	na	na	na	na	na	na
TSI	0.591837	EUR	GBR-TSI	1	81165685	0.282848	SNP	1	na	na	na	na	na	na	na	na	na;	rs10874152	A	na
CHB	0.551546	ASN	CHB-CHS	4	69394519	0.291546	SNP	1	na	na	na	na	na	na	na	na	na;	rs9992668	C	na
EUR	0.952507	CON	AFR-EUR	7	146401434	0.850881	SNP	1	145813453	148118090	1	ENSG00000174469	CNTNAP2	protein_coding	612100	_AUTISM,_SUSCEPTIBILITY_TO,_15;_AUTS15	intron_variant;	rs344454	A	G/A
TSI	0.413265	EUR	GBR-TSI	16	81309737	0.26158	SNP	1	81272053	81324747	1	ENSG00000135697	BCMO1	protein_coding	115300	HYPERCAROTENEMIAANDVITAMINADEFICIENCY,AUTOSOMALDOMINANT	intron_variant;NMD_transcript_variant;	rs7499777	A	G/A
EUR	0.914248	CON	AFR-EUR	11	64532579	0.794329	SNP	1	64532078	64546258	-1	ENSG00000168066	SF1	protein_coding	na	na	3_prime_UTR_variant;downstream_gene_variant;NMD_transcript_variant;upstream_gene_variant;	rs523200	C	C/A
TSI	0.403061	EUR	GBR-TSI	15	102468306	0.262612	SNP	1	na	na	na	na	na	na	na	na	upstream_gene_variant;upstream_gene_variant;upstream_gene_variant;	rs1167331	na	A/T
FIN	0.575269	EUR	CEU-FIN	10	2729235	0.292916	SNP	1	na	na	na	na	na	na	na	na	na;	rs11251434	G	na
LWK	0.953608	AFR	LWK-YRI	22	36663213	0.374063	SNP	1	36649056	36663576	1	ENSG00000100342	APOL1	protein_coding	612551	_FOCAL_SEGMENTAL_GLOMERULOSCLEROSIS_4,_SUSCEPTIBILITY_TO;_FSGS4	3_prime_UTR_variant;downstream_gene_variant;	rs58384577	na	T/C
CHB	0.453608	ASN	CHB-CHS	1	248460474	0.263608	SNP	1	na	na	na	na	na	na	na	na	upstream_gene_variant;	rs150452781	na	A/G
JPT	0.606742	ASN	CHB-JPT	10	26992235	0.276845	SNP	1	26986588	27035727	1	ENSG00000148459	PDSS1	protein_coding	614651	_COENZYME_Q10_DEFICIENCY,_PRIMARY,_2;_COQ10D2	intron_variant;upstream_gene_variant;	rs1780184	T	T/C
JPT	0.741573	ASN	CHS-JPT	2	141732631	0.271573	INDEL	2	140988992	142889270	-1	ENSG00000168702	LRP1B	protein_coding	na	na	na	na	na	na
JPT	0.719101	ASN	CHS-JPT	9	69614269	0.299101	SNP	1	na	na	na	na	na	na	na	na	na;na;	rs2809533	G	na
CHS	0.01	ASN	CHS-JPT	10	22273531	0.309438	SNP	3	22045466	22292698	-1	ENSG00000136770	DNAJC1	protein_coding	na	na	intron_variant;NMD_transcript_variant;	rs7075508	T	C/T
ASN	0.926573	CON	AFR-ASN	18	6096445	0.85137	SNP	1	5954705	6415236	-1	ENSG00000154655	L3MBTL4	protein_coding	na	na	intron_variant;	rs2040190	C	T/C
ASN	0.963287	CON	AFR-ASN	4	79884416	0.884018	SNP	1	na	na	na	na	na	na	na	na	na;	rs7687681	A	na
LWK	0.695876	AFR	ASW-LWK	2	34501404	0.368007	SNP	1	33931953	34522820	1	ENSG00000203386	na	lincRNA	na	na	intron_variant;nc_transcript_variant;	rs10192622	A	A/G
FIN	0.688172	EUR	CEU-FIN	5	166483675	0.294054	SNP	1	na	na	na	na	na	na	na	na	na;na;	rs6420071	G	na
FIN	0.548387	EUR	FIN-GBR	10	62840751	0.26187	SNP	1	na	na	na	na	na	na	na	na	na;	rs6479752	T	na
JPT	0.460674	ASN	CHB-JPT	2	112375425	0.275107	SNP	1	na	na	na	na	na	na	na	na	na;	rs10168169	na	na
ASN	0.951049	CON	AFR-ASN	5	7736067	0.877878	SNP	1	7396321	7830194	1	ENSG00000078295	ADCY2	protein_coding	na	na	intron_variant;nc_transcript_variant;	rs12514936	T	T/C
TSI	0.566327	EUR	FIN-TSI	1	106004899	0.329767	SNP	1	na	na	na	na	na	na	na	na	na;	rs6582929	T	na
YRI	0.755682	AFR	ASW-YRI	8	143292348	0.345846	INDEL	4	na	na	na	na	na	na	na	na	na	na	na	na
CHS	0.765	ASN	CHS-JPT	3	8164362	0.332416	INDEL	2	7994492	8653610	-1	ENSG00000227110	LMCD1-AS1	lincRNA	na	na	na	na	na	na
ASN	0.973776	CON	AFR-ASN	11	97259995	0.884345	SNP	1	na	na	na	na	na	na	na	na	na;	rs10791721	G	na
TSI	0.795918	EUR	FIN-TSI	6	86047899	0.403445	SNP	1	na	na	na	na	na	na	na	na	na;na;	rs7764454	T	na
ASN	0.896853	CON	AFR-ASN	4	106698892	0.864333	SNP	1	106629935	106768885	1	ENSG00000138780	GSTCD	protein_coding	na	na	intron_variant;nc_transcript_variant;	rs2553449	T	T/C
YRI	0.573864	AFR	ASW-YRI	14	75678993	0.319765	SNP	1	na	na	na	na	na	na	na	na	na;	rs28633301	A	na
EUR	0.969657	CON	ASN-EUR	10	78889552	0.845531	INDEL	2	78637355	79398353	-1	ENSG00000156113	KCNMA1	protein_coding	609446	_GENERALIZED_EPILEPSY_AND_PAROXYSMAL_DYSKINESIA;_GEPD	intron_variant;	rs201545855	G	G/A
JPT	0.634831	ASN	CHB-JPT	13	100117239	0.274007	SNP	1	na	na	na	na	na	na	na	na	na;	rs9554597	T	na
CEU	0.711765	EUR	CEU-GBR	6	167803125	0.262327	SNP	1	na	na	na	na	na	na	na	na	na;na;	rs2983662	A	na
FIN	0.66129	EUR	CEU-FIN	20	9026790	0.302467	SNP	1	na	na	na	na	na	na	na	na	na;na;	rs6056357	T	na
GBR	0.679775	EUR	GBR-TSI	10	44434686	0.26651	INDEL	2	44434451	44439914	1	ENSG00000233395	na	lincRNA	na	na	na	na	na	na
ASN	0.993007	CON	AFR-ASN	7	152729143	0.901544	SNP	1	na	na	na	na	na	na	na	na	na;	rs7799426	C	na
GBR	0.61236	EUR	GBR-TSI	7	52072957	0.270523	SNP	1	na	na	na	na	na	na	na	na	na;	rs2113640	C	na
EUR	0.911609	CON	AFR-EUR	11	106251514	0.797788	SNP	1	na	na	na	na	na	na	na	na	na;	rs527709	A	na
JPT	0.589888	ASN	CHS-JPT	9	21711789	0.324888	SNP	1	na	na	na	na	na	na	na	na	na;	rs4620363	T	na
EUR	0.939314	CON	AFR-EUR	8	54704553	0.851916	SNP	1	54628117	54756118	-1	ENSG00000047249	ATP6V1H	protein_coding	na	na	downstream_gene_variant;intron_variant;nc_transcript_variant;NMD_transcript_variant;	rs4737761	A	C/A
ASN	0.979021	CON	AFR-ASN	6	105883147	0.926175	SNP	1	na	na	na	na	na	na	na	na	na;	rs9486092	G	na
ASN	0.984266	CON	AFR-ASN	3	65639657	0.852152	SNP	1	65342053	66024509	-1	ENSG00000151276	MAGI1	protein_coding	na	na	intron_variant;nc_transcript_variant;	rs1472493	G	G/C
ASN	0.910839	CON	AFR-ASN	14	69592781	0.860026	SNP	1	69517598	69619867	-1	ENSG00000139990	DCAF5	protein_coding	na	na	intron_variant;nc_transcript_variant;NMD_transcript_variant;	rs10146339	T	T/C
AFR	0.880081	CON	AFR-EUR	12	50782198	0.799606	SNP	1	50720013	50790405	-1	ENSG00000185958	FAM186A	protein_coding	na	na	intron_variant;upstream_gene_variant;	rs10876030	C	C/T
FIN	0.61828	EUR	FIN-GBR	14	54178890	0.275583	SNP	1	na	na	na	na	na	na	na	na	na;	rs17635121	A	na
ASN	0.781469	CON	ASN-EUR	5	75644237	0.723421	SNP	1	75378997	75649764	1	ENSG00000122012	SV2C	protein_coding	na	na	intron_variant;	rs173504	G	A/G
ASW	0.754098	AFR	ASW-YRI	9	70354341	0.32228	SNP	1	na	na	na	na	na	na	na	na	downstream_gene_variant;	rs183849640	na	A/G
EUR	0.890501	CON	AFR-EUR	9	91119599	0.809201	SNP	1	na	na	na	na	na	na	na	na	na;	rs73485657	na	na
ASN	0.872378	CON	ASN-EUR	12	22602796	0.762879	SNP	1	22601517	22697480	-1	ENSG00000111731	KIAA0528	protein_coding	na	na	synonymous_variant;	rs2063573	G	A/G
EUR	0.944591	CON	AFR-EUR	2	158126458	0.812477	SNP	1	158114110	158170723	1	ENSG00000136542	GALNT5	protein_coding	na	na	intron_variant;	rs41416848	T	C/T
YRI	0.426136	AFR	LWK-YRI	21	44058501	0.286961	SNP	1	na	na	na	na	na	na	na	na	na;	rs11702658	A	na
TSI	0.612245	EUR	FIN-TSI	6	39709730	0.31117	SNP	1	na	na	na	na	na	na	na	na	na;	rs307491	T	na
YRI	0.818182	AFR	LWK-YRI	11	5435134	0.364574	SNP	1	5289582	5526847	-1	ENSG00000213931	HBE1	protein_coding	na	na	intron_variant;nc_transcript_variant;	rs4910560	C	A/C
ASW	0.590164	AFR	ASW-YRI	3	131901392	0.340164	SNP	1	131252399	132004254	-1	ENSG00000196353	CPNE4	protein_coding	na	na	intron_variant;	rs1505809	G	T/G
ASW	0.52459	AFR	ASW-YRI	1	184379934	0.320045	INDEL	5	184356192	184598154	1	ENSG00000116667	C1orf21	protein_coding	na	na	na	na	na	na
FIN	0.596774	EUR	FIN-GBR	4	106898895	0.299021	SNP	1	106815932	106925184	1	ENSG00000168743	NPNT	protein_coding	na	na	intron_variant;	rs7677664	C	C/T
YRI	0.568182	AFR	ASW-YRI	4	154068237	0.32228	SNP	1	na	na	na	na	na	na	na	na	na;	rs73854371	G	na
FIN	0.666667	EUR	FIN-GBR	10	2677411	0.312734	SNP	1	na	na	na	na	na	na	na	na	na;	rs7073016	A	na
AFR	0.825203	CON	AFR-EUR	19	42418605	0.809372	SNP	1	42387228	42434302	1	ENSG00000076928	ARHGEF1	protein_coding	na	na	intron_variant;upstream_gene_variant;	rs73550618	na	T/C
TSI	0.576531	EUR	CEU-TSI	6	96681622	0.258884	SNP	1	na	na	na	na	na	na	na	na	na;	rs12527888	T	na
ASW	0.565574	AFR	ASW-LWK	22	45279529	0.395471	SNP	1	45277042	45405880	-1	ENSG00000056487	PHF21B	protein_coding	na	na	downstream_gene_variant;intron_variant;	rs3747226	A	A/G
FIN	0.682796	EUR	FIN-GBR	14	89884723	0.272683	SNP	1	89883698	89886137	1	ENSG00000258920	FOXN3-AS1	protein_coding	na	na	intron_variant;nc_transcript_variant;upstream_gene_variant;	rs11626401	G	G/A
FIN	0.731183	EUR	FIN-GBR	2	18525322	0.281745	SNP	1	18059114	18542882	1	ENSG00000170745	KCNS3	protein_coding	na	na	intron_variant;nc_transcript_variant;	rs11693200	T	C/T
TSI	0.653061	EUR	GBR-TSI	19	54291411	0.282275	SNP	1	54290851	54291423	-1	ENSG00000269877	MIR371B	lincRNA	na	na	downstream_gene_variant;nc_transcript_variant;non_coding_exon_variant;upstream_gene_variant;	rs3859501	A	A/C
CHS	0.81	ASN	CHS-JPT	13	77383357	0.349326	SNP	1	na	na	na	na	na	na	na	na	na;	rs12583340	G	na
YRI	0.585227	AFR	LWK-YRI	12	40177313	0.353269	SNP	1	40148823	40499891	-1	ENSG00000151229	SLC2A13	protein_coding	na	na	intron_variant;nc_transcript_variant;	rs4385961	T	C/T
JPT	0.662921	ASN	CHS-JPT	16	18238296	0.327921	SNP	1	18096663	18266920	-1	ENSG00000260242	na	lincRNA	na	na	intron_variant;nc_transcript_variant;intron_variant;nc_transcript_variant;	rs2428255	C	A/G
GBR	0.432584	EUR	GBR-TSI	1	87221151	0.259115	SNP	1	na	na	na	na	na	na	na	na	na;	rs89956	G	na
CEU	0.494118	EUR	CEU-FIN	11	125342894	0.262935	SNP	1	125315646	125366213	-1	ENSG00000149557	FEZ1	protein_coding	na	na	intron_variant;nc_transcript_variant;	rs7103665	C	C/T
ASW	0.540984	AFR	ASW-LWK	9	132167952	0.355417	SNP	1	na	na	na	na	na	na	na	na	na;	rs9918961	na	na
ASN	0.958042	CON	AFR-ASN	4	42058286	0.897066	SNP	1	41992489	42089551	1	ENSG00000014824	SLC30A9	protein_coding	na	na	intron_variant;NMD_transcript_variant;	rs4421020	T	T/C
TSI	0.556122	EUR	FIN-TSI	16	11290601	0.362574	INDEL	2	11290034	11318373	1	ENSG00000263033	na	processed_transcript	na	na	na	na	na	na
CEU	0.705882	EUR	CEU-TSI	12	13103469	0.272209	SNP	1	13093709	13105081	-1	ENSG00000111291	GPRC5D	protein_coding	na	na	downstream_gene_variant;intron_variant;nc_transcript_variant;upstream_gene_variant;	rs2024516	G	G/A
CHB	0.649485	ASN	CHB-CHS	12	54091934	0.314485	INDEL	2	na	na	na	na	na	na	na	na	na	na	na	na
ASN	0.980769	CON	AFR-ASN	2	145715873	0.84459	SNP	1	145425534	145940216	1	ENSG00000226674	na	lincRNA	na	na	intron_variant;nc_transcript_variant;	rs2165021	A	A/G
CHS	0.735	ASN	CHS-JPT	13	50526732	0.274326	SNP	1	50526670	50526750	-1	ENSG00000264526	na	miRNA	na	na	feature_truncation;nc_transcript_variant;non_coding_exon_variant;nc_transcript_variant;non_coding_exon_variant;	rs74738115	T	T/A
CHB	0.597938	ASN	CHB-CHS	1	43370522	0.332938	SNP	1	na	na	na	na	na	na	na	na	downstream_gene_variant;	rs61777700	T	T/G
JPT	0.58427	ASN	CHS-JPT	4	124549928	0.40427	SNP	1	na	na	na	na	na	na	na	na	na;	rs75958653	G	na
CHS	0.165	ASN	CHS-JPT	7	28619997	0.319944	SNP	2	28338940	28865511	1	ENSG00000146592	CREB5	protein_coding	na	na	intron_variant;nc_transcript_variant;	rs111901266	T	T/G
CHS	0.82	ASN	CHS-JPT	17	1008701	0.409888	INDEL	3	906758	1132315	-1	ENSG00000159842	ABR	protein_coding	na	na	na	na	na	na
ASW	0.704918	AFR	ASW-YRI	17	38592070	0.341282	SNP	1	na	na	na	na	na	na	na	na	downstream_gene_variant;	rs11867902	A	G/A
YRI	0.619318	AFR	LWK-YRI	2	8209226	0.407978	SNP	1	8147901	8523751	-1	ENSG00000236790	LINC00299	lincRNA	na	na	intron_variant;nc_transcript_variant;	rs2058754	C	A/C
CHB	0.876289	ASN	CHB-CHS	21	9484602	0.306289	SNP	1	na	na	na	na	na	na	na	na	na;	rs149468693	T	na
AFR	0.876016	CON	AFR-EUR	6	95534202	0.819288	SNP	1	na	na	na	na	na	na	na	na	na;	rs197889	G	na
GBR	0.505618	EUR	FIN-GBR	9	86073627	0.269059	SNP	1	85857905	86153461	-1	ENSG00000172159	FRMD3	protein_coding	na	na	intron_variant;	rs4877768	C	C/A
CEU	0.888235	EUR	CEU-GBR	8	7281213	0.259022	SNP	1	na	na	na	na	na	na	na	na	downstream_gene_variant;downstream_gene_variant;	rs4840754	A	G/T
CHB	0.64433	ASN	CHB-CHS	3	195506775	0.28933	SNP	1	195473636	195539148	-1	ENSG00000145113	MUC4	protein_coding	na	na	intron_variant;NMD_transcript_variant;synonymous_variant;upstream_gene_variant;	rs79609066	G	G/A
CHB	0.453608	ASN	CHB-CHS	4	114383494	0.253608	SNP	1	114372188	114683083	-1	ENSG00000145349	CAMK2D	protein_coding	na	na	intron_variant;	rs1880530	A	G/A
GBR	0.646067	EUR	GBR-TSI	7	74604819	0.258312	SNP	1	74602783	74653438	-1	ENSG00000232561	GTF2IP1	pseudogene	na	na	intron_variant;nc_transcript_variant;intron_variant;nc_transcript_variant;	rs72615309	G	A/G
JPT	0.679775	ASN	CHB-JPT	3	69463899	0.313796	SNP	1	69219141	69591734	-1	ENSG00000114541	FRMD4B	protein_coding	na	na	intron_variant;nc_transcript_variant;	rs4428188	G	G/T
YRI	0.602273	AFR	LWK-YRI	4	101108332	0.303304	SNP	1	101107027	101111939	-1	ENSG00000145358	DDIT4L	protein_coding	na	na	3_prime_UTR_variant;downstream_gene_variant;intron_variant;nc_transcript_variant;upstream_gene_variant;	rs10007201	C	C/T
TSI	0.653061	EUR	GBR-TSI	17	2316711	0.304747	SNP	1	2308856	2319379	-1	ENSG00000205821	na	processed_transcript	na	na	downstream_gene_variant;intron_variant;nc_transcript_variant;	rs8066245	A	G/A
ASN	0.851399	CON	ASN-EUR	2	154896323	0.765647	SNP	1	154728426	155310361	1	ENSG00000144278	GALNT13	protein_coding	na	na	intron_variant;	rs66875349	A	A/T
FIN	0.521505	EUR	FIN-GBR	7	47103348	0.28555	SNP	1	47040218	47118726	-1	ENSG00000229192	na	processed_transcript	na	na	intron_variant;nc_transcript_variant;	rs55900242	C	A/C
CHB	0.716495	ASN	CHB-JPT	9	78788473	0.272675	SNP	1	78505560	78977255	1	ENSG00000099139	PCSK5	protein_coding	na	na	intron_variant;	rs10869720	A	G/A
CEU	0.652941	EUR	CEU-FIN	11	10978269	0.28735	SNP	1	na	na	na	na	na	na	na	na	na;	rs677402	T	na
TSI	0.709184	EUR	FIN-TSI	3	67454405	0.348969	SNP	1	67410884	67705038	-1	ENSG00000172340	SUCLG2	protein_coding	na	na	downstream_gene_variant;intron_variant;	rs4856860	G	G/A
CEU	0.647059	EUR	CEU-TSI	1	106087257	0.264406	SNP	1	na	na	na	na	na	na	na	na	na;	rs12121523	T	na
FIN	0.709677	EUR	FIN-GBR	8	142603238	0.260239	SNP	1	na	na	na	na	na	na	na	na	na;na;	rs2126095	C	na
AFR	0.886179	CON	AFR-EUR	8	145639681	0.88354	SNP	1	145635126	145642279	-1	ENSG00000147804	SLC39A4	protein_coding	201100	_ACRODERMATITIS_ENTEROPATHICA,_ZINC-DEFICIENCY_TYPE;_AEZ	downstream_gene_variant;missense_variant;upstream_gene_variant;	rs1871534	G	G/C
CEU	0.911765	EUR	CEU-FIN	2	87947360	0.293485	SNP	1	na	na	na	na	na	na	na	na	na;na;	rs71223383	na	na
EUR	0.802111	CON	ASN-EUR	7	113282935	0.760153	INDEL	2	na	na	na	na	na	na	na	na	na	na	na	na
ASN	0.891608	CON	ASN-EUR	2	26113913	0.844115	SNP	1	na	na	na	na	na	na	na	na	upstream_gene_variant;	rs78404020	A	A/G
ASN	0.97028	CON	AFR-ASN	12	6066357	0.874751	SNP	1	6058040	6233936	-1	ENSG00000110799	VWF	protein_coding	613554	_VON_WILLEBRAND_DISEASE,_TYPE_2;_VWD2	intron_variant;	rs10849363	G	A/G
CHB	0.510309	ASN	CHB-CHS	4	48867222	0.325309	SNP	1	na	na	na	na	na	na	na	na	downstream_gene_variant;	rs12645497	T	T/G
ASN	0.996503	CON	AFR-ASN	8	82058535	0.91317	INDEL	2	na	na	na	na	na	na	na	na	na;na;	rs34945972	na	na
EUR	0.82058	CON	ASN-EUR	5	167095559	0.754147	SNP	1	166711804	167691162	1	ENSG00000145934	TENM2	protein_coding	na	na	intron_variant;nc_transcript_variant;	rs4546405	A	C/A
FIN	0.806452	EUR	CEU-FIN	5	141579457	0.294687	SNP	1	na	na	na	na	na	na	na	na	na;	rs80107188	A	na
YRI	0.454545	AFR	LWK-YRI	3	54495617	0.289597	SNP	1	54156574	55108584	1	ENSG00000157445	CACNA2D3	protein_coding	na	na	intron_variant;NMD_transcript_variant;	rs6445665	A	A/G
GBR	0.544944	EUR	FIN-GBR	22	29854959	0.324514	SNP	1	29832818	29874115	-1	ENSG00000225465	RFPL1-AS1	antisense	na	na	intron_variant;nc_transcript_variant;	rs7289240	T	T/C
CHB	0.489691	ASN	CHB-CHS	4	159387644	0.259691	SNP	1	159236463	159574524	1	ENSG00000171509	RXFP1	protein_coding	na	na	intron_variant;upstream_gene_variant;intron_variant;upstream_gene_variant;	rs79610642	na	T/C
YRI	0.659091	AFR	LWK-YRI	5	155097486	0.31373	SNP	1	na	na	na	na	na	na	na	na	na;	rs138464961	A	na
YRI	0.738636	AFR	ASW-YRI	14	24421664	0.3288	SNP	1	24407940	24458048	-1	ENSG00000215256	DHRS4-AS1	processed_transcript	na	na	downstream_gene_variant;intron_variant;nc_transcript_variant;upstream_gene_variant;	rs74036728	A	A/G
EUR	0.969657	CON	ASN-EUR	5	33951693	0.962664	SNP	1	33944721	33984835	-1	ENSG00000164175	SLC45A2	protein_coding	606574	_ALBINISM,_OCULOCUTANEOUS,_TYPE_IV;_OCA4	3_prime_UTR_variant;coding_sequence_variant;3_prime_UTR_variant;missense_variant;	rs16891982	C	C/G
FIN	0.61828	EUR	FIN-TSI	10	64344371	0.312157	SNP	1	64133951	64431771	1	ENSG00000138311	ZNF365	protein_coding	605990	NEPHROLITHIASIS,URICACID,SUSCEPTIBILITYTO	intron_variant;	rs10822027	C	C/A
ASW	0.557377	AFR	ASW-LWK	6	151338736	0.325418	SNP	1	151186685	151423023	1	ENSG00000120254	MTHFD1L	protein_coding	na	na	intron_variant;	rs559816	C	T/C
JPT	0.623596	ASN	CHS-JPT	16	56429474	0.308596	SNP	1	56395364	56459450	-1	ENSG00000159461	AMFR	protein_coding	na	na	intron_variant;nc_transcript_variant;	rs140076311	C	C/T
GBR	0.657303	EUR	FIN-GBR	3	73262553	0.254078	INDEL	13	na	na	na	na	na	na	na	na	na	na	na	na
JPT	0.629213	ASN	CHS-JPT	11	133541783	0.384213	SNP	1	na	na	na	na	na	na	na	na	na;	rs11223554	T	na
EUR	1	CON	AFR-EUR	19	51062940	0.831301	SNP	1	51020149	51071302	-1	ENSG00000131409	LRRC4B	protein_coding	na	na	intron_variant;upstream_gene_variant;	rs10153469	G	G/C
EUR	0.841689	CON	AFR-EUR	17	73349497	0.74616	SNP	1	73314157	73401790	-1	ENSG00000177885	GRB2	protein_coding	na	na	intron_variant;nc_transcript_variant;	rs4789173	T	T/C
YRI	0.585227	AFR	ASW-YRI	1	38799073	0.306539	SNP	1	na	na	na	na	na	na	na	na	na;	rs2840548	T	na
YRI	0.460227	AFR	LWK-YRI	8	120538404	0.326207	SNP	1	na	na	na	na	na	na	na	na	na;	rs141879875	T	na
EUR	0.96438	CON	ASN-EUR	1	36122047	0.759834	SNP	1	na	na	na	na	na	na	na	na	na;	rs655590	G	na
JPT	0.567416	ASN	CHS-JPT	8	116638312	0.367416	INDEL	2	116420724	116821899	-1	ENSG00000104447	TRPS1	protein_coding	190351	_TRICHORHINOPHALANGEAL_SYNDROME,_TYPE_III;_TRPS3	na	na	na	na
JPT	0.5	ASN	CHS-JPT	14	21609340	0.32	SNP	1	na	na	na	na	na	na	na	na	na;	rs4982414	G	na
EUR	0.887863	CON	ASN-EUR	16	86082532	0.817933	SNP	1	na	na	na	na	na	na	na	na	na;	rs61691136	C	na
GBR	0.702247	EUR	GBR-TSI	9	31020717	0.324696	SNP	1	na	na	na	na	na	na	na	na	na;	rs2210752	A	na
ASN	0.975524	CON	AFR-ASN	21	42550402	0.900321	SNP	1	42539728	42648524	1	ENSG00000182240	BACE2	protein_coding	na	na	downstream_gene_variant;intron_variant;nc_transcript_variant;upstream_gene_variant;	rs9305729	C	C/G
YRI	0.545455	AFR	ASW-YRI	18	11090948	0.299553	SNP	1	10666480	11148587	-1	ENSG00000154864	PIEZO2	protein_coding	na	na	intron_variant;NMD_transcript_variant;	rs57847453	T	T/C
CEU	0.723529	EUR	CEU-FIN	18	75098065	0.26654	SNP	1	na	na	na	na	na	na	na	na	na;	rs11151041	C	na
YRI	0.630682	AFR	LWK-YRI	2	153268611	0.342022	SNP	1	153191751	153506348	1	ENSG00000157827	FMNL2	protein_coding	na	na	intron_variant;	rs6751778	A	G/A
YRI	0.698864	AFR	ASW-YRI	16	88264338	0.305421	SNP	1	na	na	na	na	na	na	na	na	upstream_gene_variant;	rs7203848	C	C/T
FIN	0.919355	EUR	CEU-FIN	12	103370585	0.301708	SNP	1	na	na	na	na	na	na	na	na	na;	rs4764719	A	na
YRI	0.590909	AFR	LWK-YRI	13	22494564	0.317713	INDEL	2	na	na	na	na	na	na	na	na	na;	rs113076281	na	na
EUR	0.891821	CON	ASN-EUR	1	165465281	0.771191	SNP	1	165446078	165551392	-1	ENSG00000237463	na	antisense	na	na	downstream_gene_variant;intron_variant;nc_transcript_variant;upstream_gene_variant;	rs4657449	A	G/A
CHS	0.875	ASN	CHS-JPT	12	88811689	0.335674	SNP	1	na	na	na	na	na	na	na	na	na;	rs4842610	C	na
EUR	0.96438	CON	AFR-EUR	3	71088268	0.777388	SNP	1	71003844	71633140	-1	ENSG00000114861	FOXP1	protein_coding	613670	_MENTAL_RETARDATION_WITH_LANGUAGE_IMPAIRMENT_AND_AUTISTIC_FEATURES	downstream_gene_variant;intron_variant;NMD_transcript_variant;	rs6549374	T	C/T
FIN	0.478495	EUR	FIN-GBR	15	86438207	0.293101	SNP	1	na	na	na	na	na	na	na	na	na;	rs11635742	G	na
EUR	0.846966	CON	ASN-EUR	17	4400392	0.841721	SNP	1	na	na	na	na	na	na	na	na	downstream_gene_variant;upstream_gene_variant;	rs11657785	C	C/T
CHB	0.752577	ASN	CHB-CHS	18	51928150	0.317577	SNP	1	na	na	na	na	na	na	na	na	na;	rs9675595	C	na
FIN	0.591398	EUR	FIN-GBR	3	161587817	0.282409	SNP	1	na	na	na	na	na	na	na	na	na;	rs1994742	C	na
ASW	0.598361	AFR	ASW-LWK	17	14417499	0.350938	SNP	1	na	na	na	na	na	na	na	na	na;	rs484337	C	na
ASN	0.973776	CON	AFR-ASN	8	10903475	0.910768	SNP	1	10753555	11058875	-1	ENSG00000171044	XKR6	protein_coding	na	na	intron_variant;	rs2001433	A	T/A
EUR	0.977573	CON	AFR-EUR	2	236886196	0.751963	SNP	1	236402733	237035198	1	ENSG00000157985	AGAP1	protein_coding	na	na	intron_variant;	rs6431417	A	T/A
EUR	0.943272	CON	AFR-EUR	3	96610897	0.857906	SNP	1	96533425	97471304	1	ENSG00000080224	EPHA6	protein_coding	na	na	intron_variant;	rs28604999	G	T/G

## Sheet: supplementary_table_3
LEV	CHR	POS	CV	VT	VLENGTH	GeneStart(bp)	GeneEnd(bp)	EnsemblGeneID	HGNCsymbol	GeneBiotype	MIMMorbidAccession	Consequencetotranscript	VariationName	Ancestralallele	Consequencespecificallele
AFR	22	45208343	0.000529599	SNP	1	45098355	45258665	ENSG00000241484	ARHGAP8	protein_coding	na	downstream_gene_variant;intron_variant;nc_transcript_variant;NMD_transcript_variant;	rs5766051	T	T/C
AFR	11	32680950	0.000529599	SNP	1	32623792	32816204	ENSG00000186714	CCDC73	protein_coding	na	intron_variant;nc_transcript_variant;	rs201848	T	C/T
AFR	2	121594964	0.000529599	SNP	1	121493199	121750229	ENSG00000074047	GLI2	protein_coding	610829	intron_variant;nc_transcript_variant;NMD_transcript_variant;	rs13394071	G	A/G
AFR	10	28577760	0.000529599	SNP	1	28339922	28591995	ENSG00000150054	MPP7	protein_coding	na	intron_variant;	rs10826444	A	T/A
AFR	6	49420248	0.000529599	SNP	1	49398073	49430904	ENSG00000146085	MUT	protein_coding	251000	intron_variant;	rs62411930	G	A/G
AFR	1	82737478	0.000529599	SNP	1	na	na	na	na	na	na	na;	rs7550983	T	na
AFR	13	76573699	0.000529599	INDEL	6	na	na	na	na	na	na	na	na	na	na
AFR	19	5464288	0.000529599	SNP	1	na	na	na	na	na	na	na;	rs7247783	T	na
AFR	21	18537429	0.000529599	SNP	1	na	na	na	na	na	na	na;	rs148407777	C	na
AFR	3	94815050	0.000529599	SNP	1	94657016	94871353	ENSG00000239589	na	lincRNA	na	intron_variant;nc_transcript_variant;	rs6776584	G	T/G
AFR	6	158141255	0.000529599	SNP	1	na	na	na	na	na	na	na;	rs930126	A	na
AFR	7	93545351	0.000529599	SNP	1	na	na	na	na	na	na	downstream_gene_variant;downstream_gene_variant;	rs180255	G	G/A
AFR	3	4199267	0.000529599	SNP	1	3742498	4508965	ENSG00000144455	SUMF1	protein_coding	272200	intron_variant;NMD_transcript_variant;	rs2686697	G	G/C
AFR	14	92328486	0.000529599	SNP	1	92246095	92333880	ENSG00000165929	TC2N	protein_coding	na	downstream_gene_variant;intron_variant;	rs2430377	A	G/A
AFR	18	25713532	0.000665791	SNP	1	25530930	25757410	ENSG00000170558	CDH2	protein_coding	na	intron_variant;	rs1231267	C	C/T
AFR	5	94753415	0.000665791	SNP	1	94727048	94786158	ENSG00000153347	FAM81B	protein_coding	na	intron_variant;NMD_transcript_variant;	rs6895864	T	T/C
AFR	1	246857333	0.000665791	SNP	1	na	na	na	na	na	na	downstream_gene_variant;	rs3007407	G	A/G
AFR	16	52314396	0.000665791	SNP	1	na	na	na	na	na	na	downstream_gene_variant;	rs1477013	T	T/A
AFR	16	85257033	0.000665791	SNP	1	na	na	na	na	na	na	na;	rs4782692	G	na
AFR	7	131766600	0.000665791	INDEL	4	na	na	na	na	na	na	na	na	na	na
AFR	8	115923778	0.000665791	SNP	1	na	na	na	na	na	na	na;	rs13252248	A	na
AFR	14	72736273	0.000665791	INDEL	2	72399156	73030654	ENSG00000182732	RGS6	protein_coding	na	feature_elongation;intron_variant;NMD_transcript_variant;	rs199757818	na	-/A
AFR	17	4677340	0.000665791	SNP	1	4675179	4686506	ENSG00000142484	TM4SF5	protein_coding	na	intron_variant;nc_transcript_variant;	rs8077839	G	G/A
AFR	12	100479240	0.000665791	SNP	1	100422233	100536626	ENSG00000111647	UHRF1BP1L	protein_coding	na	intron_variant;	rs73388057	A	A/G
AFR	2	212869909	0.00126275	SNP	1	212240446	213403565	ENSG00000178568	ERBB4	protein_coding	na	intron_variant;nc_transcript_variant;	rs67361326	T	G/T
AFR	20	34174092	0.00126275	SNP	1	34146507	34195484	ENSG00000088340	FER1L4	pseudogene	na	intron_variant;nc_transcript_variant;upstream_gene_variant;	rs6142416	A	A/G
AFR	10	81560105	0.00126275	SNP	1	na	na	na	na	na	na	downstream_gene_variant;downstream_gene_variant;	rs9416226	T	T/A
AFR	1	187341438	0.00126275	SNP	1	na	na	na	na	na	na	na;	rs931590	T	na
AFR	11	93725989	0.00126275	INDEL	2	na	na	na	na	na	na	upstream_gene_variant;	rs201131022	A	A/G
AFR	15	46940758	0.00126275	SNP	1	na	na	na	na	na	na	na;	rs570906	G	na
AFR	2	161623218	0.00126275	SNP	1	na	na	na	na	na	na	na;na;na;	rs528618	A	na
AFR	4	35586873	0.00126275	SNP	1	na	na	na	na	na	na	na;	rs1019639	T	na
AFR	4	124249538	0.00126275	SNP	1	na	na	na	na	na	na	na;	rs2270808	A	na
AFR	4	181817031	0.00126275	SNP	1	na	na	na	na	na	na	na;	rs6826500	C	na
AFR	9	107849956	0.00126275	SNP	1	na	na	na	na	na	na	na;	rs142366009	T	na
AFR	12	78512741	0.00126275	SNP	1	78224685	78606790	ENSG00000067798	NAV3	protein_coding	na	intron_variant;upstream_gene_variant;	rs2694682	T	T/C
AFR	8	85136156	0.00126275	SNP	1	85095022	85834079	ENSG00000184672	RALYL	protein_coding	na	intron_variant;	rs2053243	G	A/G
AFR	1	9071311	0.00126275	SNP	1	9063359	9086404	ENSG00000197241	SLC2A7	protein_coding	na	intron_variant;	rs61785786	T	C/T
AFR	9	2166433	0.00126275	SNP	1	2015342	2193624	ENSG00000080503	SMARCA2	protein_coding	601358	intron_variant;upstream_gene_variant;	rs7868807	A	G/A
AFR	7	11771516	0.00126275	INDEL	5	11414170	11871824	ENSG00000005108	THSD7A	protein_coding	na	na	na	na	na
AFR	2	47248111	0.00126275	SNP	1	47143296	47303276	ENSG00000068724	TTC7A	protein_coding	na	intron_variant;nc_transcript_variant;NMD_transcript_variant;	rs919883	G	A/G
AFR	10	67269108	0.00136017	SNP	1	na	na	na	na	na	na	na;	rs10996483	T	na
AFR	10	130752842	0.00136017	SNP	1	na	na	na	na	na	na	downstream_gene_variant;	rs1452847	T	C/T
AFR	13	110522623	0.00136017	SNP	1	na	na	na	na	na	na	na;	rs9521534	C	na
AFR	15	88154706	0.00136017	SNP	1	87975289	88247083	ENSG00000259560	na	lincRNA	na	intron_variant;nc_transcript_variant;	rs4887308	G	A/G
AFR	4	152607568	0.00136017	SNP	1	152591656	152682175	ENSG00000059691	PET112	protein_coding	na	downstream_gene_variant;intron_variant;nc_transcript_variant;NMD_transcript_variant;	rs12647586	G	G/C
AFR	3	126438884	0.00182723	SNP	1	126423063	126679249	ENSG00000159685	CHCHD6	protein_coding	na	intron_variant;nc_transcript_variant;NMD_transcript_variant;	rs2001976	C	A/C
AFR	8	3291110	0.00182723	SNP	1	2792992	4852494	ENSG00000183117	CSMD1	protein_coding	na	intron_variant;	rs28504141	C	C/T
AFR	13	25645518	0.00182723	SNP	1	na	na	na	na	na	na	na;	rs9507458	G	na
AFR	18	56469757	0.00182723	SNP	1	na	na	na	na	na	na	upstream_gene_variant;	rs9954115	T	T/C
AFR	6	106950699	0.00182723	SNP	1	na	na	na	na	na	na	na;na;	rs11966303	A	na
AFR	5	1291406	0.00182723	SNP	1	1253262	1295184	ENSG00000164362	TERT	protein_coding	614742	downstream_gene_variant;intron_variant;NMD_transcript_variant;	rs71575543	na	G/A
AFR	12	32830149	0.00186384	SNP	1	na	na	na	na	na	na	upstream_gene_variant;	rs11052158	C	T/C
AFR	5	110603593	0.00187496	SNP	1	110559351	110830584	ENSG00000152495	CAMK4	protein_coding	na	intron_variant;nc_transcript_variant;NMD_transcript_variant;	rs7714034	A	G/A
AFR	20	54387375	0.00187553	SNP	1	na	na	na	na	na	na	na;	rs2207895	G	na
AFR	3	161896198	0.00187553	SNP	1	na	na	na	na	na	na	na;	rs9842355	A	na
AFR	5	173569396	0.00229737	SNP	1	173472607	173670504	ENSG00000170091	na	protein_coding	na	intron_variant;	rs28688546	G	A/G
AFR	17	78461749	0.00287999	SNP	1	na	na	na	na	na	na	na;	rs9890487	G	na
ASN	4	185746827	0.00116057	SNP	1	185676749	185747972	ENSG00000151726	ACSL1	protein_coding	na	downstream_gene_variant;intron_variant;nc_transcript_variant;	rs112231838	C	C/T
ASN	3	105223398	0.00116057	INDEL	5	105085753	105295744	ENSG00000170017	ALCAM	protein_coding	na	na	na	na	na
ASN	2	166456779	0.00116057	SNP	1	166326157	166545917	ENSG00000178662	CSRNP3	protein_coding	na	intron_variant;intron_variant;intron_variant;	rs9750673	T	C/T
ASN	11	30859240	0.00116057	INDEL	3	30851916	31391357	ENSG00000170959	DCDC5	protein_coding	na	na	na	na	na
ASN	7	14247066	0.00116057	SNP	1	14184674	15014402	ENSG00000136267	DGKB	protein_coding	na	downstream_gene_variant;intron_variant;nc_transcript_variant;	rs6461072	G	G/A
ASN	21	47960837	0.00116057	SNP	1	47878812	47989926	ENSG00000160305	DIP2A	protein_coding	na	downstream_gene_variant;intron_variant;nc_transcript_variant;	rs8132725	A	C/A
ASN	6	76108145	0.00116057	SNP	1	76005626	76203496	ENSG00000118407	FILIP1	protein_coding	na	downstream_gene_variant;intron_variant;	rs9443171	T	G/T
ASN	10	6171484	0.00116057	SNP	1	6168005	6179520	ENSG00000232547	na	antisense	na	intron_variant;nc_transcript_variant;upstream_gene_variant;	rs5017841	C	C/A
ASN	12	130652262	0.00116057	INDEL	5	na	na	na	na	na	na	na	na	na	na
ASN	14	103238934	0.00116057	SNP	1	103236377	103241128	ENSG00000259508	na	processed_transcript	na	intron_variant;nc_transcript_variant;upstream_gene_variant;	rs12886625	C	C/G
ASN	17	68278250	0.00116057	SNP	1	na	na	na	na	na	na	na;	rs1828814	G	na
ASN	6	14425239	0.00116057	SNP	1	na	na	na	na	na	na	na;	rs9396488	T	na
ASN	9	16162271	0.00116057	SNP	1	na	na	na	na	na	na	na;	rs10962303	C	na
ASN	10	98461573	0.00116057	SNP	1	98353069	98480271	ENSG00000155629	PIK3AP1	protein_coding	na	intron_variant;upstream_gene_variant;	rs4917748	T	T/C
ASN	18	9749246	0.00116057	SNP	1	9708162	9862553	ENSG00000168461	RAB31	protein_coding	na	intron_variant;NMD_transcript_variant;	rs4798846	C	T/C
ASN	11	107829462	0.00116057	INDEL	6	107799229	107834208	ENSG00000179331	RAB39A	protein_coding	na	na	na	na	na
ASN	12	46611748	0.00116057	SNP	1	46581584	46663800	ENSG00000111371	SLC38A1	protein_coding	na	intron_variant;nc_transcript_variant;	rs10160965	G	T/G
ASN	8	1813749	0.00127991	SNP	1	1772142	1906807	ENSG00000104728	ARHGEF10	protein_coding	608236	intron_variant;nc_transcript_variant;	rs13268087	C	C/T
ASN	1	56810821	0.00127991	SNP	1	na	na	na	na	na	na	na;	rs12562353	A	na
ASN	12	30942174	0.00127991	SNP	1	na	na	na	na	na	na	na;	rs2434118	A	na
ASN	19	9092627	0.00127991	SNP	1	na	na	na	na	na	na	upstream_gene_variant;	rs60970422	G	G/A
ASN	20	18068955	0.00127991	SNP	1	na	na	na	na	na	na	downstream_gene_variant;	rs8116534	C	C/T
ASN	3	13820613	0.00127991	SNP	1	na	na	na	na	na	na	na;	rs13067689	A	na
ASN	5	108986836	0.00127991	SNP	1	na	na	na	na	na	na	na;	rs31592	T	na
ASN	5	178895994	0.00127991	SNP	1	na	na	na	na	na	na	upstream_gene_variant;	rs4701167	T	T/C
ASN	3	184174065	0.00142251	SNP	1	183852826	184402546	ENSG00000145191	EIF2B5	protein_coding	603896	intron_variant;	rs9834672	G	G/A
ASN	16	73296991	0.00142251	SNP	1	na	na	na	na	na	na	na;	rs28705713	A	na
ASN	2	9952467	0.00142251	SNP	1	na	na	na	na	na	na	na;	rs56173528	G	na
ASN	1	210580487	0.00153496	SNP	1	210501596	210849638	ENSG00000054392	HHAT	protein_coding	na	intron_variant;	rs1033490	G	C/G
ASN	1	91923254	0.00153496	SNP	1	na	na	na	na	na	na	na;	rs12058802	G	na
ASN	12	4515689	0.00153496	SNP	1	na	na	na	na	na	na	na;	rs7979875	G	na
ASN	13	31772353	0.00153496	SNP	1	na	na	na	na	na	na	upstream_gene_variant;	rs9598993	A	A/G
ASN	4	32207613	0.00153496	SNP	1	na	na	na	na	na	na	na;	rs6855394	A	na
ASN	4	90306621	0.00153496	SNP	1	na	na	na	na	na	na	na;	rs60586027	T	na
ASN	7	88361295	0.00153496	INDEL	2	88339945	88386039	ENSG00000233420	na	processed_transcript	na	na	na	na	na
ASN	9	116064410	0.00153496	INDEL	5	116059480	116065656	ENSG00000165188	RNF183	protein_coding	na	na	na	na	na
ASN	17	86884	0.00153496	SNP	1	62293	236045	ENSG00000181031	RPH3AL	protein_coding	na	intron_variant;nc_transcript_variant;upstream_gene_variant;	rs9905036	A	A/G
ASN	6	158425231	0.00153496	SNP	1	158402888	158520208	ENSG00000078269	SYNJ2	protein_coding	na	downstream_gene_variant;intron_variant;	rs9356212	A	C/A
ASN	2	180310042	0.00153496	SNP	1	180306709	180726232	ENSG00000144331	ZNF385B	protein_coding	na	downstream_gene_variant;intron_variant;nc_transcript_variant;	rs3817351	G	G/C
ASN	14	39185524	0.00160251	SNP	1	na	na	na	na	na	na	na;	rs4257127	G	na
ASN	15	47084025	0.00160251	SNP	1	46985486	47097042	ENSG00000259255	na	lincRNA	na	intron_variant;nc_transcript_variant;	rs79208369	C	C/T
ASN	21	47868321	0.00160251	SNP	1	na	na	na	na	na	na	downstream_gene_variant;	rs11702704	T	T/C
ASN	16	178543	0.00160251	SNP	1	134273	188859	ENSG00000103148	NPRL3	protein_coding	na	downstream_gene_variant;intron_variant;nc_transcript_variant;NMD_transcript_variant;	rs2562191	G	G/A
ASN	9	140247365	0.00185386	SNP	1	140201348	140317714	ENSG00000187609	EXD3	protein_coding	na	downstream_gene_variant;intron_variant;nc_transcript_variant;NMD_transcript_variant;non_coding_exon_variant;	rs28688712	na	C/T
ASN	1	240317309	0.00185386	SNP	1	240177648	240638489	ENSG00000155816	FMN2	protein_coding	na	downstream_gene_variant;intron_variant;	rs1824113	G	C/T
ASN	13	93121106	0.00185386	SNP	1	92050929	93519490	ENSG00000179399	GPC5	protein_coding	na	intron_variant;	rs9561059	C	T/C
ASN	8	100608314	0.00185386	SNP	1	100025494	100889808	ENSG00000132549	VPS13B	protein_coding	216550	intron_variant;	rs7816837	A	C/A
ASN	15	86766423	0.00186465	SNP	1	86685227	87572283	ENSG00000166748	AGBL1	protein_coding	na	intron_variant;	rs1496883	T	C/T
ASN	4	115439266	0.00189107	SNP	1	na	na	na	na	na	na	na;	rs10857029	G	na
ASN	22	32930142	0.00189107	SNP	1	32908539	33454358	ENSG00000185666	SYN3	protein_coding	na	intron_variant;upstream_gene_variant;	rs7291344	C	C/G
ASN	4	57172978	0.00196326	SNP	1	57036361	57194791	ENSG00000109265	KIAA1211	protein_coding	na	intron_variant;nc_transcript_variant;upstream_gene_variant;	rs1401910	T	T/C
ASN	5	164270053	0.00196326	SNP	1	163723702	164598649	ENSG00000241956	na	antisense	na	intron_variant;nc_transcript_variant;	rs12520583	A	T/A
ASN	5	6317260	0.0020683	SNP	1	6310554	6339997	ENSG00000250490	na	lincRNA	na	intron_variant;nc_transcript_variant;	rs7714333	G	A/G
ASN	11	132981753	0.00233072	SNP	1	132284871	133402414	ENSG00000183715	OPCML	protein_coding	167000	intron_variant;nc_transcript_variant;	rs7101401	C	C/G
ASN	8	144650503	0.00261504	SNP	1	144648357	144655141	ENSG00000204839	C8orf73	protein_coding	na	downstream_gene_variant;intron_variant;nc_transcript_variant;non_coding_exon_variant;upstream_gene_variant;	rs13271361	na	G/A
ASN	4	189226420	0.00265864	SNP	1	na	na	na	na	na	na	na;	rs57443528	C	na
ASN	7	141740409	0.00272746	SNP	1	141607613	141806547	ENSG00000257335	MGAM	protein_coding	na	downstream_gene_variant;intron_variant;	rs10215116	A	A/G
ASN	8	117620112	0.00278003	SNP	1	na	na	na	na	na	na	na;	rs2437841	G	na
ASN	18	76323662	0.00342264	SNP	1	na	na	na	na	na	na	na;	rs1561386	A	na
ASN	1	248560561	0.00757359	SNP	1	na	na	na	na	na	na	na;	rs6694115	na	na
CON	1	152521090	0.000367854	SNP	1	na	na	na	na	na	na	na;	rs6673418	C	na
CON	7	153065011	0.000380207	SNP	1	na	na	na	na	na	na	na;	rs56105737	C	na
CON	1	182631704	0.000564567	SNP	1	182615239	182653711	ENSG00000135824	RGS8	protein_coding	na	downstream_gene_variant;intron_variant;nc_transcript_variant;	rs584101	C	T/C
CON	4	2717690	0.000634877	SNP	1	2626988	2734292	ENSG00000125386	FAM193A	protein_coding	na	intron_variant;NMD_transcript_variant;	rs2295499	T	C/T
CON	10	10106683	0.000750607	SNP	1	na	na	na	na	na	na	downstream_gene_variant;	rs2490667	A	C/A
CON	12	6172348	0.000758432	SNP	1	6058040	6233936	ENSG00000110799	VWF	protein_coding	613554	intron_variant;nc_transcript_variant;	rs2239159	C	C/A
CON	11	83586837	0.00080068	SNP	1	83166055	85338966	ENSG00000150672	DLG2	protein_coding	na	intron_variant;nc_transcript_variant;	rs1400316	G	A/G
CON	6	114547981	0.000852136	SNP	1	114376750	114664209	ENSG00000249853	HS3ST5	protein_coding	na	intron_variant;nc_transcript_variant;upstream_gene_variant;	rs9488343	G	G/A
CON	3	162689419	0.00100242	SNP	1	na	na	na	na	na	na	na;	rs9985475	C	na
CON	2	65766188	0.00116347	SNP	1	65663864	66126649	ENSG00000204929	na	lincRNA	na	intron_variant;nc_transcript_variant;	rs702905	G	A/G
CON	6	82707154	0.00121217	SNP	1	na	na	na	na	na	na	na;	rs1361686	C	na
CON	5	175714582	0.00121217	SNP	1	175665365	175772994	ENSG00000170085	SIMC1	protein_coding	na	intron_variant;nc_transcript_variant;	rs7708898	T	T/C
CON	17	48328116	0.00133058	INDEL	5	na	na	na	na	na	na	na	na	na	na
CON	8	5214230	0.00162258	SNP	1	na	na	na	na	na	na	na;	rs1405252	C	na
CON	21	21907210	0.00165396	SNP	1	na	na	na	na	na	na	na;	rs7510396	T	na
CON	12	61587235	0.00165619	SNP	1	na	na	na	na	na	na	na;	rs7967896	G	na
CON	5	27916522	0.00192778	SNP	1	na	na	na	na	na	na	na;	rs10036481	A	na
CON	20	22885710	0.00207034	SNP	1	na	na	na	na	na	na	na;	rs1537134	C	na
CON	3	32625191	0.00212011	INDEL	3	na	na	na	na	na	na	na	na	na	na
CON	7	43177127	0.00216262	SNP	1	43152198	43602938	ENSG00000002746	HECW1	protein_coding	na	feature_elongation;intron_variant;nc_transcript_variant;feature_elongation;intron_variant;nc_transcript_variant;intron_variant;nc_transcript_variant;	rs11385196	na	-/ATTTATT
CON	15	93937847	0.00235126	SNP	1	93855786	94112712	ENSG00000257060	na	lincRNA	na	intron_variant;nc_transcript_variant;	rs4503744	C	C/T
CON	4	180133993	0.00235126	SNP	1	na	na	na	na	na	na	na;	rs1457400	G	na
CON	10	123547640	0.0024447	SNP	1	123499939	123688316	ENSG00000107669	ATE1	protein_coding	na	downstream_gene_variant;intron_variant;nc_transcript_variant;	rs1874660	G	G/A
CON	4	80594743	0.00253134	SNP	1	80584915	80617991	ENSG00000248408	na	lincRNA	na	intron_variant;nc_transcript_variant;	rs6534482	C	C/T
CON	7	153060519	0.00295214	SNP	1	na	na	na	na	na	na	na;	rs6944868	A	na
CON	19	3825034	0.00302636	SNP	1	3804022	3869030	ENSG00000105278	ZFR2	protein_coding	na	intron_variant;NMD_transcript_variant;	rs12611253	G	G/A
CON	9	4263055	0.0031106	SNP	1	3824127	4348392	ENSG00000107249	GLIS3	protein_coding	610199	intron_variant;nc_transcript_variant;NMD_transcript_variant;	rs7028616	T	C/T
CON	20	52086351	0.00343945	SNP	1	51588946	52107617	ENSG00000182463	TSHZ2	protein_coding	na	intron_variant;nc_transcript_variant;	rs6126845	G	C/G
CON	3	67955051	0.00347097	SNP	1	67705121	67998137	ENSG00000241316	na	lincRNA	na	intron_variant;nc_transcript_variant;	rs7433266	C	C/T
CON	1	43121133	0.0035996	SNP	1	na	na	na	na	na	na	downstream_gene_variant;upstream_gene_variant;	rs6676616	G	A/G
CON	15	23799221	0.00359993	SNP	1	na	na	na	na	na	na	na;	rs7496206	C	na
CON	1	235089115	0.00374531	SNP	1	na	na	na	na	na	na	downstream_gene_variant;upstream_gene_variant;	rs2176111	G	C/G
CON	9	90103352	0.0039824	SNP	1	na	na	na	na	na	na	na;	rs7048706	G	na
CON	16	76407052	0.00407953	SNP	1	76311176	76593135	ENSG00000152910	CNTNAP4	protein_coding	na	intron_variant;nc_transcript_variant;	rs34769518	G	G/A
CON	18	69241934	0.00413089	SNP	1	69187198	69246192	ENSG00000260676	na	lincRNA	na	intron_variant;nc_transcript_variant;	rs9958355	G	G/A
CON	11	130856099	0.00446982	SNP	1	na	na	na	na	na	na	na;	rs10791111	G	na
CON	13	47211847	0.00450976	INDEL	2	47127303	47325710	ENSG00000136141	LRCH1	protein_coding	na	na	na	na	na
CON	14	52522669	0.00466682	SNP	1	52471521	52535712	ENSG00000087303	NID2	protein_coding	na	feature_elongation;intron_variant;intron_variant;feature_elongation;intron_variant;	rs59859441	na	-/TTGTGTGTGT
CON	2	102155616	0.00494696	INDEL	2	na	na	na	na	na	na	na;	rs77977729	A	na
CON	10	108490389	0.00499189	SNP	1	108336940	108924292	ENSG00000108018	SORCS1	protein_coding	na	intron_variant;	rs10884344	G	G/A
CON	7	67148207	0.00558554	SNP	1	na	na	na	na	na	na	na;	rs2714631	T	na
CON	6	17885351	0.00563323	SNP	1	17759414	17987854	ENSG00000137177	KIF13A	protein_coding	na	feature_truncation;intron_variant;nc_transcript_variant;upstream_gene_variant;intron_variant;nc_transcript_variant;upstream_gene_variant;	rs724915	A	G/A
CON	5	115333948	0.00578662	INDEL	2	115298151	115394680	ENSG00000172901	na	protein_coding	na	na	na	na	na
CON	11	21627884	0.00586414	SNP	1	na	na	na	na	na	na	na;	rs1380528	T	na
CON	6	163718869	0.00593395	SNP	1	163148164	163736524	ENSG00000112530	PACRG	protein_coding	607572	intron_variant;NMD_transcript_variant;	rs12055671	T	T/C
CON	8	135418567	0.00660846	SNP	1	na	na	na	na	na	na	na;	rs7006328	A	na
CON	2	184587094	0.00665663	SNP	1	na	na	na	na	na	na	na;	rs1598075	T	na
CON	17	77883128	0.00688958	INDEL	2	na	na	na	na	na	na	na	na	na	na
CON	13	81346508	0.00692227	SNP	1	na	na	na	na	na	na	na;	rs9545552	C	na
CON	5	13719022	0.00712731	SNP	1	13690440	13944652	ENSG00000039139	DNAH5	protein_coding	608644	synonymous_variant;	rs30169	G	T/G
CON	13	114794070	0.00776235	SNP	1	114747194	114898086	ENSG00000185989	RASA3	protein_coding	na	intron_variant;	rs72659540	G	G/A
CON	22	44482941	0.00809683	SNP	1	44395091	44565106	ENSG00000188677	PARVB	protein_coding	na	intron_variant;nc_transcript_variant;	rs910012	A	A/T
CON	1	241891798	0.00824228	SNP	1	241815580	241965435	ENSG00000162843	WDR64	protein_coding	na	intron_variant;NMD_transcript_variant;	rs10926553	A	G/A
CON	14	104705682	0.00848479	SNP	1	104689921	104754406	ENSG00000258913	na	lincRNA	na	intron_variant;nc_transcript_variant;upstream_gene_variant;	rs4998590	C	C/T
CON	2	224030230	0.00875823	SNP	1	223916532	224063117	ENSG00000152049	KCNE4	protein_coding	na	intron_variant;nc_transcript_variant;	rs2121947	G	G/A
CON	3	162741704	0.00883263	INDEL	2	na	na	na	na	na	na	na	na	na	na
CON	3	184477510	0.00926166	SNP	1	184474177	184490943	ENSG00000229433	na	lincRNA	na	intron_variant;nc_transcript_variant;	rs2889553	T	C/T
CON	16	85220173	0.00986353	SNP	1	na	na	na	na	na	na	downstream_gene_variant;	rs7205262	C	T/C
EUR	10	85996039	0.00190587	SNP	1	85991349	86001217	ENSG00000148602	LRIT1	protein_coding	na	intron_variant;	rs12263473	G	A/G
EUR	1	211643017	0.00190587	SNP	1	na	na	na	na	na	na	na;	rs10449313	C	na
EUR	15	39221710	0.00190587	SNP	1	39157523	39719396	ENSG00000259345	na	processed_transcript	na	intron_variant;nc_transcript_variant;	rs2411218	G	A/G
EUR	5	5321787	0.00205154	SNP	1	na	na	na	na	na	na	downstream_gene_variant;	rs6867431	C	T/C
EUR	13	87992930	0.00211206	SNP	1	na	na	na	na	na	na	na;	rs4771960	C	na
EUR	5	100777966	0.00211206	SNP	1	na	na	na	na	na	na	na;	rs164444	C	na
EUR	12	21321146	0.00211361	INDEL	6	21284136	21392180	ENSG00000134538	SLCO1B1	protein_coding	237450	feature_truncation;intron_variant;NMD_transcript_variant;	rs201160131	na	CATAT/-
EUR	18	25466837	0.00239465	SNP	1	na	na	na	na	na	na	na;	rs12969295	C	na
EUR	1	22358573	0.00239672	SNP	1	na	na	na	na	na	na	downstream_gene_variant;	rs2473289	T	T/C
EUR	14	65652777	0.00257669	SNP	1	na	na	na	na	na	na	na;	rs1618894	T	na
EUR	18	57829972	0.00257669	SNP	1	na	na	na	na	na	na	downstream_gene_variant;upstream_gene_variant;	rs574763	C	T/C
EUR	3	166478405	0.00257669	SNP	1	na	na	na	na	na	na	na;	rs7648700	C	na
EUR	18	71705192	0.00262693	SNP	1	na	na	na	na	na	na	upstream_gene_variant;	rs1943940	C	T/C
EUR	21	40124625	0.00280969	SNP	1	na	na	na	na	na	na	na;	rs2836664	G	na
EUR	1	240808263	0.00282873	SNP	1	na	na	na	na	na	na	na;	rs10926314	T	na
EUR	2	140797743	0.00282873	SNP	1	na	na	na	na	na	na	na;	rs1918615	G	na
EUR	4	138248861	0.00287781	SNP	1	na	na	na	na	na	na	na;	rs11945669	C	na
EUR	12	125989033	0.00288108	SNP	1	125671382	126146917	ENSG00000139364	TMEM132B	protein_coding	na	intron_variant;nc_transcript_variant;	rs1405562	A	C/T
EUR	16	86694977	0.00289876	SNP	1	86679907	86702529	ENSG00000261161	na	lincRNA	na	intron_variant;nc_transcript_variant;	rs414347	C	A/C
EUR	6	65742371	0.00292377	SNP	1	64429876	66417118	ENSG00000188107	EYS	protein_coding	602772	intron_variant;	rs10944777	G	G/T
EUR	6	139279321	0.00292377	SNP	1	139224630	139309398	ENSG00000135597	REPS1	protein_coding	na	intron_variant;nc_transcript_variant;NMD_transcript_variant;	rs7775630	G	C/G
EUR	7	43380613	0.00293494	SNP	1	43152198	43602938	ENSG00000002746	HECW1	protein_coding	na	intron_variant;nc_transcript_variant;	rs11765609	A	T/A
EUR	2	22995042	0.00294065	SNP	1	na	na	na	na	na	na	na;	rs6738199	C	na
EUR	20	13565179	0.00307942	INDEL	7	13246709	13619587	ENSG00000089123	TASP1	protein_coding	na	na	na	na	na
EUR	8	28380576	0.00316625	SNP	1	28351729	28431775	ENSG00000104290	FZD3	protein_coding	na	intron_variant;	rs13282744	C	C/T
EUR	16	175726	0.00320913	SNP	1	134273	188859	ENSG00000103148	NPRL3	protein_coding	na	intron_variant;nc_transcript_variant;NMD_transcript_variant;upstream_gene_variant;intron_variant;nc_transcript_variant;NMD_transcript_variant;upstream_gene_variant;	rs8051955	G	G/A
EUR	10	19969226	0.00334483	SNP	1	19492779	20079330	ENSG00000204740	C10orf112	protein_coding	na	intron_variant;	rs10764127	na	A/T
EUR	3	55189096	0.00341599	SNP	1	na	na	na	na	na	na	na;	rs6797175	T	na
EUR	8	93557081	0.00341599	SNP	1	na	na	na	na	na	na	na;	rs13275569	C	na
EUR	9	88133671	0.00344692	SNP	1	na	na	na	na	na	na	na;na;	rs1834265	A	na
EUR	11	918987	0.00360471	SNP	1	na	na	na	na	na	na	upstream_gene_variant;	rs10902231	C	C/T
EUR	13	52519213	0.00389185	INDEL	5	52506809	52585630	ENSG00000123191	ATP7B	protein_coding	277900	na	na	na	na
EUR	8	8166162	0.00408359	SNP	1	na	na	na	na	na	na	na;	rs2139204	C	na
EUR	5	150667195	0.00408359	SNP	1	150656323	150683327	ENSG00000186334	SLC36A3	protein_coding	na	intron_variant;nc_transcript_variant;	rs373671	G	A/G
EUR	2	50619058	0.00418623	SNP	1	50145643	51259674	ENSG00000179915	NRXN1	protein_coding	na	intron_variant;nc_transcript_variant;	rs10191436	T	C/T
EUR	4	18895566	0.00419756	SNP	1	na	na	na	na	na	na	na;	rs4599412	C	na
EUR	11	81299269	0.00425642	SNP	1	na	na	na	na	na	na	na;	rs11232737	C	na
EUR	6	156726335	0.00432902	SNP	1	na	na	na	na	na	na	na;	rs1993309	T	na
EUR	10	101769392	0.00433434	SNP	1	101635334	101769676	ENSG00000107554	DNMBP	protein_coding	na	intron_variant;	rs11592868	G	T/G
EUR	19	51820101	0.00450676	SNP	1	51815102	51833608	ENSG00000142549	IGLON5	protein_coding	na	intron_variant;feature_truncation;intron_variant;	rs8103884	T	T/C
EUR	9	118129261	0.00480878	SNP	1	117904097	118164923	ENSG00000173077	DEC1	protein_coding	na	intron_variant;	rs9408861	C	G/C
EUR	15	83551606	0.00489044	INDEL	3	83509838	83654661	ENSG00000103942	HOMER2	protein_coding	na	na	na	na	na
EUR	22	45201080	0.00490394	SNP	1	45098355	45258665	ENSG00000241484	ARHGAP8	protein_coding	na	intron_variant;nc_transcript_variant;NMD_transcript_variant;	rs5765030	G	A/G
EUR	16	60597380	0.00552882	SNP	1	na	na	na	na	na	na	na;	rs8059735	G	na
EUR	11	131977277	0.0057119	SNP	1	131240373	132206716	ENSG00000182667	NTM	protein_coding	na	intron_variant;nc_transcript_variant;	rs10894501	C	G/C
EUR	4	113424720	0.00578243	SNP	1	na	na	na	na	na	na	na;	rs11940204	A	na
EUR	17	1127767	0.0058057	SNP	1	906758	1132315	ENSG00000159842	ABR	protein_coding	na	downstream_gene_variant;intron_variant;	rs4075436	A	A/G
EUR	2	171219927	0.00581961	SNP	1	171034655	171511662	ENSG00000071909	MYO3B	protein_coding	na	intron_variant;nc_transcript_variant;NMD_transcript_variant;	rs876778	G	G/A
EUR	4	183249777	0.00583848	SNP	1	183065140	183724177	ENSG00000218336	TENM3	protein_coding	na	intron_variant;nc_transcript_variant;	rs2675525	A	T/A
EUR	7	136840755	0.00592855	SNP	1	136370306	136866854	ENSG00000234352	na	antisense	na	intron_variant;nc_transcript_variant;	rs1405234	A	A/C
EUR	8	140611843	0.00605048	SNP	1	na	na	na	na	na	na	downstream_gene_variant;	rs2447342	T	T/C
EUR	2	240559945	0.00617574	SNP	1	na	na	na	na	na	na	na;	rs7605243	G	na
EUR	6	33547440	0.00619372	SNP	1	33540329	33548019	ENSG00000030110	BAK1	protein_coding	na	intron_variant;upstream_gene_variant;	rs210145	C	G/C
EUR	3	178231482	0.00624979	SNP	1	177990720	178562217	ENSG00000197584	KCNMB2	protein_coding	na	intron_variant;	rs1441881	C	C/T
EUR	1	162321600	0.00634479	SNP	1	162039564	162353321	ENSG00000198929	NOS1AP	protein_coding	610141	intron_variant;NMD_transcript_variant;	rs6685342	T	T/C
EUR	17	80786261	0.00681207	INDEL	5	80709940	80900724	ENSG00000141556	TBCD	protein_coding	na	downstream_gene_variant;intron_variant;	rs185044657	na	T/C
EUR	9	130578404	0.0070086	SNP	1	130577291	130617035	ENSG00000106991	ENG	protein_coding	187300	downstream_gene_variant;intron_variant;nc_transcript_variant;non_coding_exon_variant;upstream_gene_variant;	rs10760503	G	A/G
EUR	7	152461248	0.00776793	SNP	1	152456834	152552463	ENSG00000133627	ACTR3B	protein_coding	na	intron_variant;intron_variant;	rs75256223	G	G/A
EUR	14	98175467	0.00782558	SNP	1	na	na	na	na	na	na	na;	rs11625817	C	na
EUR	13	112240988	0.00799005	SNP	1	112240638	112324955	ENSG00000204398	na	protein_coding	na	intron_variant;	rs1163642	T	C/T

## Sheet: supplementary _table_4
POPwithHighestDAF	highestDAF	LEV	PAIR	CHR	POS	DDAF	VT	EnsemblGeneID	HGNCsymbol
ASN	0.998252	CON	AFR-ASN	16	71473836	0.876301	SNP	na	na
ASW	0.565574	AFR	ASW-LWK	1	188792890	0.416089	SNP	na	na
ASW	0.754098	AFR	ASW-YRI	9	70354341	0.32228	SNP	na	na
CEU	0.882353	EUR	CEU-FIN	1	143387485	0.296331	SNP	ENSG00000238261	na
CEU	0.629412	EUR	CEU-TSI	1	172293797	0.251861	SNP	ENSG00000197959	DNM3
CEU	0.741176	EUR	CEU-FIN	3	36271512	0.29494	SNP	na	na
CEU	0.688235	EUR	CEU-TSI	8	27418443	0.280072	SNP	ENSG00000234770	GULOP
CHB	0.510309	ASN	CHB-JPT	3	83842624	0.251882	SNP	na	na
CHB	0.701031	ASN	CHB-JPT	6	170426027	0.274065	SNP	na	na
EUR	0.915567	CON	ASN-EUR	3	123617073	0.796686	SNP	ENSG00000175455	CCDC14
FIN	0.666667	EUR	FIN-GBR	3	147760244	0.318352	SNP	na	na
FIN	0.564516	EUR	FIN-GBR	4	162592559	0.306089	SNP	ENSG00000168843	FSTL5
FIN	0.575269	EUR	CEU-FIN	10	2729235	0.292916	SNP	na	na
FIN	0.569892	EUR	FIN-TSI	11	120617504	0.324995	SNP	ENSG00000149403	GRIK4
FIN	0.548387	EUR	FIN-GBR	12	32349938	0.351758	SNP	ENSG00000151746	BICD1
FIN	0.731183	EUR	FIN-TSI	17	44539382	0.32302	SNP	ENSG00000260075	NSFP1
FIN	0.489247	EUR	FIN-TSI	20	8816665	0.34639	SNP	ENSG00000182621	PLCB1
GBR	0.735955	EUR	GBR-TSI	2	136608646	0.633914	SNP	ENSG00000076003	MCM6
GBR	0.382022	EUR	GBR-TSI	6	112723757	0.254471	SNP	na	na
GBR	0.646067	EUR	GBR-TSI	7	74604819	0.258312	SNP	ENSG00000232561	GTF2IP1
GBR	0.505618	EUR	FIN-GBR	9	86073627	0.269059	SNP	ENSG00000172159	FRMD3
GBR	0.578652	EUR	GBR-TSI	12	57205527	0.267427	SNP	na	na
GBR	0.955056	EUR	GBR-TSI	14	106213828	0.256077	SNP	na	na
GBR	0.544944	EUR	FIN-GBR	22	29854959	0.324514	SNP	ENSG00000225465	RFPL1-AS1
JPT	0.640449	ASN	CHB-JPT	2	41366779	0.336326	SNP	na	na
JPT	0.595506	ASN	CHB-JPT	6	122492060	0.265609	SNP	na	na
JPT	0.786517	ASN	CHS-JPT	8	106505971	0.331517	SNP	ENSG00000169946	ZFPM2
JPT	0.376404	ASN	CHS-JPT	22	37373430	0.341404	SNP	na	na
TSI	0.94898	EUR	FIN-TSI	9	66316921	0.298442	SNP	na	na
